# Supplementary material for: Integrated analysis of transcriptomics and metabolomics of peach under cold stress
Source: Front Plant Sci. 2023 Mar 27;14:1153902. doi: 10.3389/fpls.2023.1153902 (PMC10083366; doi:10.3389/fpls.2023.1153902)
Supplement: Supplementary file 2 [file Table_1.xlsx]

## Sheet: Table S1
Table S1. List of metabolites detected in the samples.
			-5℃/CT			-20℃/CT			-25℃/CT			-30℃/CT			-5℃/CS			-20℃/CS			-25℃/CS			-30℃/CS
Index	Compounds	Class I	A-1	A-2	A-3	D-1	D-2	D-3	E-1	E-2	E-3	F-1	F-2	F-3	G-1	G-2	G-3	K-1	K-2	K-3	L-1	L-2	L-3	M-1	M-2	M-3
pmb0782	Piperidine	Alkaloids	1037200	1218600	1182900	721570	628950	617560	1374500	1311900	1502700	934770	936280	854150	743640	633620	646830	385010	374070	377210	1269500	1230800	1296400	633930	602320	597910
pme1974	Pyruvic acid	Organic acids	100970	102770	100930	136730	117130	124540	108550	105140	98587	118640	106900	125350	131960	118280	135730	178830	184460	157050	172390	164180	186020	192840	169640	171450
pme2292	Putrescine	Alkaloids	131200	132140	133980	67000	58370	73275	9	9	9	9	9	9	327900	255800	670420	195620	207980	167160	179520	196560	179260	189270	187340	200310
MWS2040	Methanesulfonic acid	Organic acids	121700	119620	132290	139390	177350	176150	122630	103540	108350	203240	206600	147860	87173	65524	124960	76847	126230	116670	124980	132330	116040	127360	116020	89773
Lmqp000873	Succinic anhydride	Organic acids	646660	708940	670530	706170	629390	660510	511840	483970	547800	830870	754940	686630	472310	459680	479520	806720	771510	698680	708900	698910	789560	762810	740930	725650
MWSmce461	L-Azetidine-2-carboxylic acid	Alkaloids	630800	664610	604810	420480	420220	396940	759610	441220	674540	289220	323250	300000	680050	579620	557830	614580	615240	519390	518780	566470	494890	599640	626510	346650
mws4052	1-Aminocyclopropane-1-carboxylic acid	Organic acids	914090	929090	864510	653580	710660	680670	666990	647270	682540	457910	541110	478370	882540	916470	904210	930150	879520	859750	818340	874990	822860	587940	609020	579040
MWSmce331	Azetidine-2-carboxylic acid	Alkaloids	630800	664610	604810	420480	420220	396940	759610	441220	674540	289220	323250	300000	680050	579620	557830	614580	615240	519390	518780	566470	494890	599640	626510	346650
Lmgn000219	Succinic semialdehyde	Organic acids	3152.5	9048.9	11497	11010	18784	5750.3	14481	9340	9581.3	12583	15916	20763	3325.2	5751.8	3604.3	4349	8141.8	16736	4535.1	5668	10707	9577.6	4535.1	8108.7
pme1841	Cadaverine	Alkaloids	35503	44682	41433	72227	61578	64010	54818	54804	55092	53242	53941	60197	42513	40782	46137	58929	49269	46705	65917	64790	68519	66141	77984	73835
pme3033	N,N-Dimethylglycine	Amino acids and derivatives	708010	700070	679350	885070	947820	963520	4808300	4900000	4740500	4912900	4618100	4563100	706220	756070	756400	1354200	1391600	1364100	6280900	6586800	6113900	5696200	6167200	5844400
pme3011	γ-Aminobutyric acid	Organic acids	793250	709180	721040	970940	993970	1027000	7487500	7252800	7218900	7201200	6311000	7034200	730480	845730	710370	1912300	1605200	1671700	9215000	9844400	9791000	9174000	9076900	8670900
pme3017	2-Aminoisobutyric acid	Organic acids	2604500	3006100	3053000	3737500	3995200	3481200	4440900	4985800	4889100	4216000	4058000	3837200	2710500	3110400	3294200	3696100	3191600	3325400	4147100	3497900	4152800	3936400	3555100	3218800
MWSmce585	Methyl 3-aminopropanoate	Amino acids and derivatives	2624300	3227600	3243900	3714300	3959100	3565400	4057700	4719900	5181900	3554500	3584100	3821100	2700800	3078100	3305300	3788900	3735800	3492200	3964200	3606500	4004000	4368400	3537200	3215500
pmb0484	Choline	Alkaloids	7047400	8756100	8755000	9121200	10130000	9125600	11596000	12069000	13490000	10420000	10321000	9980700	7554800	8313000	9466500	9722600	9279000	9214400	10497000	9740600	10539000	11489000	9731400	9010500
pme0010	L-Serine	Amino acids and derivatives	1856400	1690100	1738400	840300	900860	887050	2047600	2151100	2007600	1287100	1328600	1310000	1619000	1168500	1282400	985300	1093100	1099300	1789100	1724300	1873000	1068100	1041600	1090200
pme2433	Diethanolamine	Alkaloids	228950	247700	227000	106650	108370	111390	277500	282150	274800	174190	181340	180120	207940	234550	143150	156000	160510	143130	246950	234510	256160	148710	166470	170120
MWS5173	Isocytosine	Nucleotides and derivatives	321160	331940	560560	650420	469550	489750	618330	382070	612840	726040	706730	1143000	292710	298410	266940	586720	518130	753130	948700	750990	549400	869060	599650	594700
mws0255	Cytosine	Nucleotides and derivatives	404620	353750	410820	505010	471020	413920	323730	374720	359400	483200	414030	403760	309590	268370	206120	308910	280760	292580	318610	339690	351730	292330	263270	310270
pme0257	Uracil	Nucleotides and derivatives	26998	9	17516	31219	38902	9	45675	50859	31752	42073	41028	44741	48124	31887	39528	38319	45430	37118	42994	32675	45819	43791	46345	42897
pme0006	L-Proline	Amino acids and derivatives	1775400	1625000	1647200	2511300	2383900	2343700	2635400	2820100	2714000	2907100	2966200	2821900	2798300	1824900	1933600	3331900	2402800	2690500	3768900	3583600	3530700	3601700	3482600	2724200
MWStz040	Pterolactam	Alkaloids	1131600	1194300	1201500	1910000	1580900	1605100	2026300	1826800	1721800	2397000	2372200	1948200	2188000	1741700	1938900	2367400	2408700	2370000	2658500	2457100	2736900	2234100	2520600	2481200
mws0376	Fumaric acid	Organic acids	805400	908450	2236200	1384700	1505700	1118100	1303200	1268100	1479700	1285400	1278100	1310000	2082600	1853600	970200	1361300	1228100	1272400	1189600	1016300	1335300	1338300	1273200	1221400
pmb1096	Indole	Alkaloids	12833	14005	10364	17088	10978	10974	8234.4	15852	15223	12800	15832	17063	10266	11582	15830	25984	21982	22544	19433	26808	26807	18784	14321	17672
mws0256	L-Valine	Amino acids and derivatives	23440000	24511000	24803000	20340000	17818000	18555000	29774000	26086000	27876000	28308000	26720000	26323000	13047000	11263000	9370800	10225000	9650800	9253100	19443000	20254000	21898000	14005000	12624000	13255000
MWS5209	N-Methyl-α-aminoisobutyric acid	Amino acids and derivatives	87783	58083	40056	38066	63307	60347	51276	43195	36935	46747	45014	56053	25494	23527	33685	34970	26403	20463	36378	29884	14523	21123	31755	27723
pme0120	5-Aminovaleric acid	Organic acids	13990	12984	9	8442.2	18469	13331	9	9	9	28711	11486	9	27127	18650	14440	11621	29430	16244	15901	27106	22255	27623	16853	33160
pme1730	D-Erythronolactone	Organic acids	90422	116550	114310	88706	110330	85901	98889	70159	85218	109670	97126	85216	100460	70248	48793	87424	68781	75586	78459	85286	64122	78187	25274	85172
mws0470	Methylmalonic acid	Organic acids	26524000	27505000	29209000	39705000	36118000	35775000	24170000	23518000	25805000	41858000	38565000	38447000	22484000	18998000	19443000	42421000	38888000	36134000	40087000	38987000	38416000	42981000	39695000	40834000
mws0192	Succinic acid	Organic acids	26524000	27505000	29209000	39705000	36118000	35775000	24170000	23518000	25805000	41858000	38565000	38447000	22484000	18998000	19443000	42421000	38888000	36134000	40087000	38987000	38416000	42981000	39695000	40834000
mws0147	β-Hydroxyisovaleric acid	Organic acids	36564	121920	102360	84762	118720	123450	89886	60356	120780	127600	104130	142990	104650	121910	78802	83914	159880	58161	115650	85501	66217	63551	113300	146970
pme3096	Aminomalonic acid	Organic acids	1040600	1081900	1170300	1558700	1464000	1398600	973050	875360	1009400	1620300	1587900	1483600	794990	722860	750130	1668300	1525500	1553000	1554200	1536600	1498000	1720300	1544600	1603600
mws0671	L-Homoserine	Amino acids and derivatives	1939400	1998200	2175800	1157800	1241100	1169900	2043400	1852400	1991600	1127900	1272000	1190800	1655200	1393600	1308900	1112400	1065200	1017200	1527300	1478200	1572200	890600	572110	627880
mws0230	L-Threonine	Amino acids and derivatives	2018500	2198900	1840400	1067800	1106300	1083900	1984000	2006900	1872700	1130700	1242500	1241500	1350700	1339700	1322600	1041700	1000100	1055600	1371900	1614900	1512300	904250	613740	609050
pmp001287	N-Benzylmethylene isomethylamine	Alkaloids	5425300	5430400	5673000	5041300	4155900	4051100	6275500	6097200	6107600	6077800	5239200	5609400	1509800	1642500	1626200	1453500	1415400	1454300	1835600	2111700	2150600	1240100	1223600	1239200
pme0195	L-Cysteine	Amino acids and derivatives	53381	67650	47337	43868	34421	42011	45143	29071	48366	40662	36145	49531	50557	54727	40134	35444	27472	38271	43586	47329	37740	36162	46265	40929
pme0241	Benzoic acid	Phenolic acids	136380	109070	212200	218860	253200	278980	9	9	9	144170	180810	177580	178040	144920	77898	152850	154790	159380	9	9	9	248970	139320	100320
Lmbn001930	2-Hydroxybenzaldehyde (Salicylaldehyde)	Phenolic acids	72166	137580	128080	138020	130370	110070	91479	87299	88834	136110	118770	147830	40988	34258	42380	27140	49456	35803	45035	49394	67358	47849	72050	50669
mws0628	4-Hydroxybenzaldehyde	Phenolic acids	1186300	1292600	1196500	1515500	1559900	1734300	1276500	1288500	1252000	1122800	1587500	1229900	840470	803660	719030	1087100	1183900	1045800	1105000	1008700	988110	825960	937550	946080
mws0133	Nicotinamide	Others	158250	158580	163140	182830	159370	154190	256040	231750	237210	223020	217800	201520	156260	143410	133960	194210	175230	237530	205270	197510	220850	207490	173510	182160
Lmbp000668	Isonicotinic acid	Others	278990	278810	289810	341850	289920	301340	308740	268010	293230	411320	377580	362710	362470	278910	325420	432090	422990	388330	409230	421520	452330	418410	348600	388790
pme0490	Nicotinic acid (Vitamin B3)	Others	280970	282180	307720	352470	290410	303730	328510	315070	384700	413580	410420	418330	391810	328900	330610	451800	455030	424180	437030	445990	539190	432960	465890	408830
pme1216	2-Picolinic acid	Organic acids	52502	43302	60850	76166	72389	66576	73267	77597	91410	96349	95601	96351	91448	85524	70339	102650	96100	101680	105400	117130	112950	99603	91118	103870
MWSmce118	Imidazole-4-Acetic Acid*	Alkaloids	2070800	2277800	2018700	1996400	2286800	2086800	1839800	2126400	2188700	1909100	1928000	1694900	1416400	1927100	1810100	1743400	1311500	1601100	1792900	1943300	1271900	1907000	1630700	1456000
MWSmce448	Imidazol-1-yl-acetic acid*	Alkaloids	2679900	2579200	2860700	1766600	2252900	2337700	2519700	2422200	2510500	2658000	2317400	2403900	1591600	1798900	1737500	1502100	1280200	1161900	1373800	1327100	1844600	1515400	1176200	1543800
MWS2027	Barbituric acid;Malonylurea;2,4,6-Pyrimidinetrione	Nucleotides and derivatives	702140	706550	610310	587050	706810	653850	790180	850160	1016000	873180	647660	837000	1206800	1132600	837670	996890	1158900	957060	1267200	850110	1155400	1082000	1121700	1326400
MWSmce706	Cyclo(Ala-Gly)	Amino acids and derivatives	66758	82016	69936	173620	74203	182490	157210	144280	87067	129100	128900	73436	100690	76930	83890	94731	87102	93459	78201	163260	177520	145960	85228	76294
MWS0811	L-Pipecolic Acid	Organic acids	293740	310320	299120	635810	680190	631180	519100	464840	556720	411660	376640	330690	671020	509710	600460	489070	384940	461140	742130	804590	916850	649640	680790	592810
ML10181668	Cycloleucine	Amino acids and derivatives	712450	728770	729070	1589600	1269000	1367200	1218700	1227800	1202900	886450	948350	902500	1546700	1333700	1441400	1129500	1195800	1098700	2018000	1995300	1989600	1613700	1525400	1539100
Zmdp000376	4-Guanidinobutanal	Others	641210	578760	586490	1184700	1211100	1166100	1077500	1005200	1063000	794780	790170	799820	1296500	1053100	1217800	885940	1033100	960650	1543800	1329600	1541200	1266200	1153700	1278400
pme2693	N-Acetylputrescine	Alkaloids	12260	19598	14123	22151	31397	22111	15276	15924	21749	19225	15047	24863	17393	27679	15422	18579	14388	20576	14069	17961	25522	22539	20949	25312
pmb0501	Agmatine	Alkaloids	15620	17148	19723	36961	25593	24927	21052	24422	19227	20915	21133	20629	28121	31464	26653	26844	21038	26822	18965	21392	26070	28063	26149	30038
pma3649	5-Aminolevulinic Acid	Alkaloids	24069000	29930000	28080000	16423000	17221000	16936000	28104000	30490000	26249000	20848000	18188000	20380000	16802000	18056000	16268000	10644000	9305100	10473000	24466000	28710000	23740000	12643000	9935400	12866000
MWS2413	N-acetyl-beta-alanine	Amino acids and derivatives	15364	13533	15215	17514	17333	21091	19847	12507	22759	21118	18517	17775	9110	9056.3	9756.7	9440.5	7588.3	6171.2	9500.2	8331.8	11970	8274.4	8032.6	12552
mws0216	Trans-4-Hydroxy-L-proline	Amino acids and derivatives	6242900	11799000	5246800	9127400	6024600	9637900	6360200	5923200	6329400	4087800	4943100	4651000	11464000	10174000	10984000	9164300	10365000	9697500	8743500	10681000	10306000	6935300	8858500	7062200
Zmpn000638	3-Guanidinopropionic acid	Organic acids	35494	34770	41007	45060	42757	42683	48039	43211	43693	49504	48833	47534	31412	25369	26528	26318	25189	26226	20949	31055	29907	30362	20952	27215
pme2679	L-Allo-isoleucine	Amino acids and derivatives	8372600	8632600	8367800	6398900	6422700	6485300	3795600	3898900	3950600	2231000	5713200	5597200	6560300	6045300	5895000	7493000	7835600	8252700	12219000	12624000	11973000	7708300	4353000	5348400
pme0274	6-Aminocaproic acid	Organic acids	6168800	6328800	6235300	3636900	3034500	3265800	7462600	6557100	7279900	3872900	4399100	4029600	4717400	3480900	3511600	1968800	1777200	1952200	4630100	5796500	6216300	2339700	2413100	2262000
mws1587	L-Norleucine	Amino acids and derivatives	22452000	46604000	25092000	26882000	22934000	8393000	50816000	47764000	51052000	29727000	27880000	27008000	34652000	28798000	29724000	15372000	15087000	14992000	43220000	42492000	44133000	17770000	16655000	17886000
mws0227	L-Leucine	Amino acids and derivatives	22427000	24681000	23972000	16801000	14275000	23119000	29021000	26124000	53077000	19864000	17797000	17055000	18171000	15487000	15395000	9356000	8187300	7862100	22991000	21293000	25598000	9928300	10274000	9682600
mws0473	2-Methylsuccinic acid	Organic acids	1103700	1076200	1192400	2115800	1743300	1649500	1572500	1408700	1399700	1546200	1483100	1262300	821330	583310	752560	900760	776340	709850	717630	722200	70394	905630	871530	927900
Lmbn001288	2-Hydroxy-2-methyl-3-oxobutanoic acid*	Organic acids	91119	101500	116220	197360	155930	175330	145710	140890	150920	144870	154680	146400	87539	65992	55819	77187	84789	58310	68970	94983	94100	80222	84870	88083
Lmmn002164	Monomethyl succinate	Organic acids	1103700	1076200	1192400	2115800	1743300	1649500	1572500	1408700	1399700	1546200	1483100	1262300	821330	583310	752560	900760	776340	709850	717630	722200	70394	905630	871530	927900
Lmbn001364	4-Hydroxy-2-Oxopentanoic Acid*	Organic acids	101770	94498	124280	175230	203830	202180	173900	142390	161420	180430	151820	172840	95961	79188	85498	99501	93358	72660	88381	83973	85551	87583	77372	83989
mws0001	L-Asparagine	Amino acids and derivatives	8367000	8648200	7533100	6810100	6630200	6793600	9780100	9833000	9314000	8961400	8926300	8813500	5309300	3947300	3907800	4222700	4519100	4618500	5033400	4935500	4742800	3325900	3648600	3562100
Lmgn000160	3-Ureidopropionic Acid	Organic acids	58564	51638	68009	57471	62794	51008	83570	90148	76195	73482	92533	61282	69303	58593	63829	42783	40068	56658	46600	56675	46136	30221	33206	24562
Lmrn002746	2-Hydroxy-4-methylpentanoic acid	Organic acids	25692	6392.8	26209	9942.8	10048	15685	10834	8587.3	9	9	9	7869.3	12774	21706	12104	17186	21044	29533	7839	6392.8	11355	21369	6439.3	15327
mws0972	6-Hydroxyhexanoic acid	Organic acids	63041	46791	35104	59243	73822	51183	59769	48556	49234	58300	47469	51495	46166	43873	51081	42898	47559	53940	48151	52183	52865	48057	60322	53613
pme2527	L-Ornithine	Amino acids and derivatives	308630	308690	291880	241220	281470	242820	349910	354610	362080	310230	314630	313010	182580	152850	150720	190460	181100	168730	176120	184460	203430	40764	137720	73868
mws0219	L-Aspartic Acid	Amino acids and derivatives	4003400	3621800	4125500	2482800	2646700	2368300	2135800	1824100	1835000	2614600	2897800	1817400	6803000	9104400	9393700	3791700	3777800	3858100	1530700	1783600	1595700	2094900	2344300	1802700
MWS1882	Iminodiacetic acid	Organic acids	443420	423250	388500	305800	385720	372080	237640	254630	243210	298120	287480	314590	687940	1104700	913340	457080	351620	483990	165230	174360	172060	235630	216610	241320
Lmbn000198	3-Dehydro-L-Threonic Acid	Others	50129000	52540000	56188000	71810000	71612000	66798000	48211000	46303000	63327000	66114000	66554000	60328000	46406000	42116000	44238000	58244000	51101000	53929000	56142000	57200000	55026000	56931000	49966000	51978000
mws0275	L-Malic acid	Organic acids	2557200	2395700	2632700	3882600	3126800	3024800	2863300	2220700	2051100	3099100	2733900	2674000	1812600	1839700	1448000	2362200	2191200	1860200	1788000	2637400	1821900	2123500	2049500	1762700
Zmdp000972	S-Methyl-L-cysteine	Amino acids and derivatives	115690	120930	122460	63249	52653	53624	213630	170950	246460	107850	125220	115870	164000	121620	154020	122770	128490	116670	188000	174200	236950	151470	140580	134830
pme0040	Adenine	Nucleotides and derivatives	2255300	2209600	2408700	4933500	4283400	4210100	3474000	3518300	3662800	5899900	5534300	5608100	2899000	2244200	2434400	5221100	4746700	4833200	5337200	5199900	5222400	7307900	6813300	7127600
Lmxp000939	Zarzissine	Alkaloids	2175300	2219800	2331000	4866500	3962700	4175800	3801700	3575600	3798800	5734900	5450700	5241600	2906300	2435000	2374200	5457500	4803400	4873400	5264300	5408300	5341900	7628800	7256400	7555600
HJKP000649	N-benzylformamide	Alkaloids	113300	151100	140720	60315	60933	37579	251700	195560	235550	126790	156260	125060	160050	142610	160620	153440	142840	150770	217830	180120	247340	171750	137010	139010
mws0889	D-Threonic Acid	Others	685360	486060	312740	793400	357080	800380	716410	595250	720440	826430	831060	810950	449480	450260	452990	581880	558220	660310	702460	824090	697930	709320	546170	598030
MWSmce466	4-Hydroxyacetophenone	Phenolic acids	289730	348740	324910	345980	365260	404450	360280	313400	348650	240490	300130	281570	150530	155330	151140	268630	260080	309940	243100	255580	231820	175800	208280	211840
MWS1848	Phenyl acetate	Phenolic acids	289730	348740	324910	345980	365260	404450	360280	313400	348650	240490	300130	281570	150530	155330	151140	268630	260080	309940	243100	255580	231820	175800	208280	211840
mws1336	4-Aminobenzoic acid	Phenolic acids	737260	785300	788530	1143600	816260	1050500	651730	629750	582500	846750	788830	653150	831870	710440	742840	1212400	1192800	981010	1317300	1088600	1265000	1198500	1002300	977470
mws0146	Nicotinic Acid Methyl Ester(Methyl Nicotinate)	Alkaloids	1102500	1099200	1177400	1681200	1419500	1795400	1363500	1393900	1578100	1703400	1759800	1829400	1482900	1293700	1325200	1632600	1585600	2511800	1782100	1551900	1792300	2164100	1715500	2006600
pma0948	Phenylethanolamine	Alkaloids	9	9	9	21613	15118	14770	15068	13026	12107	17148	16184	10378	9	9	9	15786	14286	17964	17930	22863	20642	21910	17965	24599
Lmgn001670	Salicylic acid	Phenolic acids	127080	170350	158270	218780	243610	241470	198810	186490	198460	188160	219700	175250	95607	106500	109360	155380	175840	156770	180830	200590	227120	217790	162340	174090
MWSmce581	2,4-Dihydroxybenzaldehyde	Others	50551	48651	45263	92468	97002	87073	67902	60359	74352	40028	42849	51539	69768	52387	68588	91746	113880	100980	95640	114190	97406	87450	110440	110030
Lmbn001981	2,5-Dihydroxybenzaldehyde	Phenolic acids	2049800	2597000	2419000	3234800	2443400	3317300	3225500	2581700	2773300	2266200	2665900	2656600	2296600	2058700	2337600	2286400	2083100	2113600	2337300	2125800	2328800	2472700	2323900	1992000
mws0749	4-Hydroxybenzoic acid	Phenolic acids	2331900	2541700	2507300	2603900	2994900	2799900	2549500	2580700	2854900	2286600	2718600	2706500	1776700	1639300	1692100	2180000	2416600	2242100	2692700	2304400	2501200	1874300	1943200	2555700
mws2368	Tyrosol; 4-Hydroxyphenylethanol	Phenolic acids	14660	13459	17672	22235	24884	21201	23771	22703	18846	22264	21102	13547	4642.3	12368	12925	24026	11023	13475	13559	27495	15906	27495	17033	13464
pme2828	4-Nitrophenol	Phenolic acids	24946000	63283000	55892000	54826000	55210000	30119000	56987000	52961000	27921000	52266000	27845000	53809000	60031000	67408000	61886000	44182000	65512000	60090000	63539000	63770000	69714000	59656000	65162000	43122000
mws0704	O-Phosphorylethanolamine	Alkaloids	52491	64726	56683	55556	59197	57830	31809	31433	37089	138630	139460	114130	42895	34181	30258	77362	74218	78129	78129	85405	73916	73534	62044	64557
pma2987	Histidinol	Alkaloids	12944000	13366000	15267000	20432000	20624000	20463000	18451000	17561000	17567000	17787000	19776000	19300000	15812000	13763000	13133000	16956000	16513000	19547000	16302000	17549000	17282000	18697000	17654000	18055000
pme3207	Muconic acid	Organic acids	3671600	4024900	3529200	1630600	2931500	2745600	3172600	4056100	3374800	2411500	2906700	3105400	5989900	7029100	10231000	4265600	6502900	5151300	4061500	3920900	3665000	3037000	4049200	7329500
Lmcp000611	2-Amino-4,5-dihydro-1H-imidazole-4-acetic acid	Alkaloids	2152600	2186200	2045000	2400600	2696700	2383100	1611700	1512000	1447900	2422200	2415500	2485200	565490	577980	599740	773930	665540	660170	642910	566880	528620	832440	775240	624910
Hmsp000364	L-Cyclopentylglycine	Amino acids and derivatives	647290	707250	518810	932770	817490	769650	782450	674600	795840	831790	799120	513390	204560	188410	217780	223460	246130	207220	255450	317040	301750	226280	250980	245150
MWS2066	1-Naphthol*	Phenolic acids	4384	4395.3	6049.4	6695.6	6807.4	6450.9	5236.6	6770	4380.9	6664.7	7200.4	6155.3	3844.4	2886.2	3416.1	6338.2	5697.4	4388.9	5895.3	5150.3	7380.8	5699.9	3888.2	4774.3
MWS1875	2-Naphthol*	Phenolic acids	5881.9	5378.1	4913.5	6008.7	6531.1	4835.2	5172.8	5382.2	6303.6	6257.7	8252.1	6840.9	6333.7	5202	4338.3	4105.3	3565.7	5421.6	6715.2	7524.5	5203	4516.8	4166.8	4786.1
MWS3020	N-Acetylcadaverine	Alkaloids	311130	287200	309130	416030	431690	408200	354500	369570	345040	455830	381920	397950	305560	340590	279960	334470	366820	426890	337220	360660	326370	413240	351730	352850
Hmmp002124	Indole-3-carboxaldehyde	Alkaloids	9	9	9	35260	22150	30461	26535	19294	33478	24371	9	19390	27248	15716	22939	46115	48240	83445	40048	33380	32332	38072	40776	42508
Lmqp000427	N-Methyl-Trans-4-Hydroxy-L-Proline	Amino acids and derivatives	943290	908980	919880	929800	961200	926030	571800	584970	608290	904170	884630	858140	1506600	1553900	1479400	1033000	1368500	1273700	1254900	1572900	1362900	954480	1140800	866270
mws0567	4-Guanidinobutyric acid	Organic acids	6692100	9288400	10311000	8740100	7093300	7152900	6626200	7042200	6751400	8362500	6766800	6607800	640620	606110	457180	959300	873040	898780	1054600	1056200	1108900	1248300	1140000	1345800
Lmgn000224	2-Methyl-3-oxosuccinic acid	Organic acids	17367	15296	12238	26764	19179	31558	23265	16865	22650	16708	26539	10261	9180.1	13219	9738.2	42395	21753	36989	34730	25488	16630	40878	19629	11095
pme2380	α-Ketoglutaric acid	Organic acids	252700	242440	292740	470370	518180	491870	317230	347220	334050	273660	302120	283070	342920	281780	268720	659850	592830	593130	706330	712380	694060	483880	516380	557730
Wmzn000227	2,2-Dimethylsuccinic acid	Organic acids	15123	7561	3107.5	19525	13986	14281	21670	8095	13222	28610	24267	22117	18528	18520	15111	14689	18158	22351	10709	10556	17002	14045	22035	19517
mws0208	Adipic Acid*	Organic acids	78652	49374	132230	109560	185610	171450	168090	162680	150410	156500	153470	70905	114380	140480	76181	181090	113290	174290	83759	141550	132410	62690	121360	167040
mws0924	2-Methylglutaric acid*	Organic acids	78652	49374	132230	109560	185610	171450	168090	162680	150410	156500	153470	70905	114380	140480	76181	181090	113290	174290	83759	141550	132410	62690	121360	167040
pme0193	L-Glutamine	Amino acids and derivatives	41456000	41016000	40984000	39749000	44250000	43994000	52087000	49560000	49436000	72041000	74595000	70926000	27979000	27962000	25376000	45905000	43012000	43672000	48015000	49720000	51730000	56478000	57522000	58531000
pme0026	L-Lysine	Amino acids and derivatives	11651000	11312000	10865000	10837000	10863000	10934000	9752100	14195000	9531900	12352000	20229000	20560000	6886300	7708800	7092800	12304000	12068000	7966000	13237000	14079000	13860000	16018000	16334000	16945000
pme0014	L-Glutamic acid	Amino acids and derivatives	838600	911240	806440	647300	665710	413620	639100	560840	493750	418090	360350	330060	863950	956310	909880	759230	850880	703520	710330	714560	729660	423730	479950	618780
Zmzn000113	L-threo-3-Methylaspartate	Amino acids and derivatives	605150	568890	621630	484510	454310	424290	416720	410830	384980	236500	283460	289400	1421700	1543900	1922200	655900	673740	692820	539280	608240	555710	360750	484510	352680
mws1050	O-Acetylserine	Amino acids and derivatives	354140	405090	392590	389490	375230	369750	662220	744300	650570	454840	501290	515990	292390	275950	268760	405640	479010	371040	564710	715650	689130	432910	456600	535940
MWSmce190	4-Hydroxy-L-Isoleucine	Amino acids and derivatives	251800	249150	234780	169120	212660	195790	189590	186900	187560	138720	154920	137460	299110	299630	244660	285520	304310	252440	246940	212080	245020	174080	156540	186510
pmp001285	Phthalic anhydride	Phenolic acids	1022800	1039100	1070700	971160	1043200	981600	1085900	1041100	1045100	1042700	1021300	991250	1099800	1031100	1018500	1003300	1068400	1062600	980640	1064800	1007300	1036400	1025600	1028100
pmb2826	L-Citramalic acid	Organic acids	9	17998	9	9	9	9	9	9	22317	30262	9	9	9	22719	20969	9	9	27708	9	9	20723	23683	9	22188
Lmbn000216	3-Methylmalic acid*	Organic acids	21604	25915	28123	36238	43226	25163	97969	41065	54639	42334	44688	37003	23964	18729	26959	46886	36892	43223	42499	64451	60071	62268	71889	43189
MWS3036	3-Hydroxyglutaric acid	Organic acids	112990	142090	124430	188620	173140	158980	154720	157310	148510	184500	156880	158000	136320	120290	156220	194760	181870	179580	189950	197320	220810	183630	183630	191210
Zmyn000230	2-Dehydro-3-deoxy-L-arabinonate	Others	21604	25915	28123	36238	43226	25163	97969	41065	54639	42334	44688	37003	23964	18729	26959	46886	36892	43223	42499	64451	60071	62268	71889	43189
Zmyn000247	2-Hydroxyglutaric Acid*	Organic acids	21604	25915	28123	36238	43226	25163	97969	41065	54639	42334	44688	37003	23964	18729	26959	46886	36892	43223	42499	64451	60071	62268	71889	43189
ML10171848	D-Arabinono-1,4-lactone	Others	157640	180900	180040	241150	258490	247020	235440	220160	278800	258020	258200	225800	213570	197450	194770	245260	233590	228710	288690	289580	291140	292280	258800	280450
MWSmce439	3,4-Dihydrocoumarin	Lignans and Coumarins	19815	30913	26510	36622	37656	43471	42961	25970	37157	26381	31598	29742	25303	32529	31762	58447	46760	33622	32790	21087	37412	20940	34804	42771
mws1024	p-Coumaraldehyde	Phenolic acids	31469	27571	30880	50790	48903	47639	45845	38663	33564	31786	51706	42644	51659	41566	30343	50773	54116	50928	55231	45730	43471	32062	38342	45550
mws2213	Cinnamic acid	Phenolic acids	61614	88117	76140	155970	147890	156990	70769	94169	76441	95166	110220	83073	22615	25848	15424	33697	29713	25147	16715	18777	18920	47955	65518	80481
Lmgp000796	4-Hydroxymandelonitrile	Alkaloids	73529	64359	68703	54334	58692	59924	88150	89230	78101	47200	52392	56273	56173	53709	49200	41202	44254	29035	63335	54105	69639	33732	47381	40094
mws0224	DL-Methionine	Amino acids and derivatives	127120	120720	146820	113410	110170	111200	134410	141230	108900	87545	116560	101590	107270	96762	92758	99046	79788	55212	92774	83168	114320	13863	56970	74240
pme1210	L-Methionine	Amino acids and derivatives	62970	60558	63200	49785	48476	41224	95979	70632	81707	36899	53938	43666	52675	40792	39664	35450	47590	27717	57690	42216	60488	41697	34714	37251
mws0262	L-Tartaric acid	Organic acids	77351	68530	59034	80633	71848	60264	60595	68330	68597	79650	50618	56257	29587	15087	38121	38660	60453	43369	48571	66484	36244	52430	31399	53070
Zmgn000173	D-Ribose	Others	20227	24653	25498	32866	22202	37145	16441	22699	27326	24608	31017	37583	83629	62433	46407	82883	63809	71617	45257	67302	66495	112770	121070	109790
MWSmce199	L-Xylose	Others	319230	328880	338980	570210	519210	590010	348740	285060	407090	529000	329470	406010	241690	170340	236540	279490	241740	315380	329330	294890	238120	383970	356410	296180
mws1499	D-Arabinose	Others	365930	388930	402780	481220	475730	508900	370420	352420	485830	455650	391400	464740	278230	244230	213220	324480	194010	295980	267410	317320	227910	257690	319300	302490
Lmxp001668	2-Methoxy-4-ethenylphenol	Phenolic acids	118500	104680	116950	81770	97431	110220	118420	119230	109640	120730	119760	96954	117140	126460	124230	101640	110430	134400	99278	109840	120640	95029	86039	111720
MWSmce283	4'-Hydroxypropiophenone	Phenolic acids	16796	15997	11969	26939	31481	29372	19394	24307	20732	20801	17719	18397	20290	23624	25770	41125	37924	32595	33288	35431	27345	25107	27465	29104
pmf0420	Benzyl acetate	Organic acids	403280	407240	362520	764290	437960	374520	554020	460320	505110	474860	521030	489610	581410	686910	628640	592560	730990	626990	599250	564150	544200	594770	623970	725640
pme0183	Isoguanine	Nucleotides and derivatives	14795	9198.5	20451	37933	24339	24786	21209	32929	17019	69972	65787	94819	23506	18383	14364	20322	25186	18221	40893	35923	32621	54727	57699	47894
pme1109	Guanine	Nucleotides and derivatives	71617	67488	82266	189940	161550	159180	216240	195110	199790	604040	624860	535100	91807	57847	68453	171950	159390	144010	217700	230630	240420	325800	346660	345640
MWS2984	8-Azaguanine	Nucleotides and derivatives	18725	24226	29750	37305	41801	32116	39055	30530	40064	60542	68633	66873	30790	20273	27944	37199	40068	37392	48844	52393	52004	54792	53622	46686
pma0675	o-Anisic acid	Phenolic acids	50614	45743	43661	44974	46559	40103	39835	17125	18863	42435	52041	41825	13856	24611	17220	24824	28153	20021	29627	27909	33489	27225	20821	14606
pme0221	Methyl salicylate	Phenolic acids	17194	16213	21508	30603	27998	28073	24310	23304	20516	25611	23811	22991	11388	10921	15284	18384	16262	24290	22922	25062	26369	27236	22643	17875
Zmgn004894	Methyl 4-hydroxybenzoate	Phenolic acids	129700	161070	166830	212260	206840	254710	225520	216130	231990	149140	206450	179620	120290	143600	142850	156520	175670	172890	139560	175740	160420	143150	160380	158240
MWS2058	3-Methylsalicylic Acid	Phenolic acids	21481	14731	19112	23179	32970	18554	19003	22403	15807	17451	22116	20635	9	9	9	9	9	9	15927	19646	18248	21298	17006	20133
Zmyn002323	2-Hydroxyphenylacetic acid	Organic acids	14954	8693.2	14668	6612.6	18353	11531	3564.3	14926	5346.7	8680.2	12011	6250.1	15346	15846	9838	18203	9413	8060.7	14865	9335	12288	8299.1	10220	14920
mws0458	Vanillin; 4-Hydroxy-3-Methoxybenzaldehyde	Phenolic acids	1522500	1647200	1612900	2207300	2298000	2189600	2175800	2257000	2211000	1756000	2056100	1883600	1467000	1576700	1460800	1742700	1889800	1751600	1715200	1731900	1599300	1429900	1503500	1600100
MWSmce040	Isovanillin	Phenolic acids	419620	390440	542720	607750	688420	665900	664150	560970	550340	425980	426950	426740	389750	401500	405210	427070	379330	524770	453230	364610	401230	371160	352800	322410
MWSmce429	2',6'-Dihydroxyacetophenone	Phenolic acids	82405	77006	83565	71682	75055	79841	75403	74250	76183	73194	77421	90369	84800	83925	83039	82165	88109	78569	80327	80198	83225	83655	80797	88497
mws0437	D-Arabitol	Others	74711	110480	88880	164520	158410	143620	118990	78879	108200	144990	130050	137180	53320	38003	42922	38538	45561	42923	51376	53448	87386	98493	32850	38547
pme0513	Xylitol	Others	63942	69886	63520	86365	125480	96509	81527	9	67249	79093	112070	116030	29372	37032	36267	69925	9	34230	38873	47509	47718	53765	51174	25548
mws0213	Ribitol	Others	119730	115810	166840	197460	165910	199430	147780	139080	134130	220270	166840	167460	65685	87136	62803	60840	61403	71306	115480	58979	80943	34675	52484	44612
mws0639	2,3-Dihydroxybenzoic Acid*	Phenolic acids	973150	1041400	1145500	1654100	1630300	1423300	1147000	1117600	1011600	1318000	1388100	1337000	1042900	913180	871740	1219700	1145800	1114400	1379900	1327400	1244400	1070200	1091400	1102400
mws0183	3,4-Dihydroxybenzoic acid (Protocatechuic acid)*	Phenolic acids	1344500	1363900	1558200	2342300	2339800	2023400	1508100	1496400	1473800	1568300	1948500	1646800	1280900	1249200	1085100	1609300	1556400	1455200	1690600	1649300	1834500	1455800	1349100	1468700
mws0180	2,5-Dihydroxybenzoic acid; Gentisic Acid*	Phenolic acids	639340	656560	659830	1068100	980310	933640	665900	674160	639740	835180	863990	857820	646770	536370	553000	746240	727760	651270	843950	797890	756020	647160	681580	694050
pmb3099	Diethyl phosphate	Organic acids	6962.3	6525.1	8645	16444	12118	15512	10980	8609.6	11207	9	9	9	9	9	9	9	9	9	9	9	9	9	9	9
mws0254	L-Histidine	Amino acids and derivatives	3216600	2867900	2977800	2757800	2110700	2204200	4506100	4338300	4241600	2880800	2840800	3001700	3506000	2852400	4076100	3709100	3789200	4030800	5486700	4766100	4760200	3568100	3588400	3453900
pme2165	Orotic acid (Vitamin B13)	Others	193800	188960	190480	295740	241480	238130	245150	230440	290930	259000	247410	243960	204950	194550	176920	316050	280850	259870	204950	194490	190430	250380	208440	243380
pmf0174	1-Decanol*	Others	6405400	6862400	6561300	6945300	7380200	7186300	6460300	6450400	6400200	6806100	7004500	6970600	5379800	5412700	5231900	5941300	5705800	5748200	5580600	5639100	5597000	6312200	6303600	6068600
pmf0175	2-Decanol*	Others	8069600	7463800	7555200	7810400	7678400	7783300	7531500	7235900	7133000	7440800	7562500	7858200	5953300	5761600	5822300	6759500	6349900	6375400	6245500	6251100	6893900	6801700	6987800	6967000
Lmbn001467	5-Acetamidopentanoic Acid	Organic acids	237070	231300	236630	347890	305330	404590	256990	238410	288970	344090	313720	314260	108370	104560	112630	123540	121060	94755	150770	113790	149130	111180	110250	101080
Zmdp000917	δ-Guanidinovaleric acid	Organic acids	76315	70053	74793	37823	85403	30036	35654	78733	60937	23881	77155	73999	54632	17115	15581	9	9	9	9	9	9	17134	18508	15782
NK10246260	2,4-Dihydroxyquinoline	Alkaloids	80814	37754	57527	69098	56794	58472	83994	44301	61649	87656	75501	54063	100070	126460	91326	78609	167180	102940	145310	147110	124240	109520	101790	140370
mws1346	DL-2-Aminoadipic acid	Alkaloids	763660	750420	702100	533250	482570	528730	1977700	1911200	1960900	960240	949410	996190	600890	497700	486660	558720	502480	450880	1916000	1875300	1718200	693000	684330	719970
pme3382	N-Acetyl-L-threonine	Amino acids and derivatives	40728	30593	38089	46258	48263	46577	50005	38121	36549	55606	49341	56029	37132	42036	42752	48555	33507	28582	32551	33393	37183	29771	34125	35596
zjgp122320	6-hydroxycoumarin	Others	1894800	1946100	2497200	3009800	2139400	2936300	1806600	1764600	1471800	1361100	1567200	1854100	9	9	9	341460	345910	256150	346530	876960	286410	390700	919270	181730
Hmqn002118	Umbelliferone	Lignans and Coumarins	47796	54695	52016	70892	72729	78379	23560	20224	27352	51318	40671	44286	36963	39367	37679	27378	27317	23052	32098	44286	48296	42560	11665	42820
MWS0559	1,6-anhydro-β-D-glucose	Others	150830	180580	177330	267650	251470	216160	230090	167570	212640	239060	250370	251840	71974	61300	63829	121670	101250	87415	101610	85940	98400	107430	84825	107430
pme2914	3-Hydroxy-3-methylpentane-1,5-dioic acid	Amino acids and derivatives	1559500	1623100	1736700	1931900	1694900	1485200	2008300	1698600	1989300	2567100	2450600	2150900	607850	521850	552710	1051700	917950	877310	1657200	1754100	1684700	1827900	1441200	1575500
pmf0440	4-MethoxycinnaMaldehyde	Phenolic acids	34944	44649	26794	40325	19859	41005	48311	54830	72206	65861	24876	67081	38196	44913	54746	34562	41048	38018	56685	33618	35921	32311	35511	32848
Lmbp000123	L-Homomethionine	Amino acids and derivatives	94840	76045	117710	73659	105790	111970	107000	100060	98488	89357	86766	87382	100760	86192	97963	95813	101430	83193	95425	98759	111490	103200	88296	91265
pme1439	p-Coumaric acid	Phenolic acids	94922	73915	103960	148380	202260	177470	148930	161720	135010	127360	145840	175960	37615	74779	60910	70916	87423	71653	39562	101820	71043	43726	98434	52054
Lmmn001643	2-Hydroxycinnamic acid*	Phenolic acids	334790	364250	378250	687160	676400	616620	447110	539210	418930	461710	524490	517360	201980	214110	167850	263880	250960	214110	196330	256190	194130	232580	269780	324690
Lmbn002648	α-Hydroxycinnamic Acid*	Phenolic acids	219620	269790	262640	482290	452600	435350	358260	334240	275510	258330	373930	336820	114900	131320	134590	171420	215660	164150	131450	162000	98761	148300	219080	212660
MWSCX015	Caffeic aldehyde	Phenolic acids	297170	220440	309360	426300	401420	397900	312440	369370	271400	269750	289230	284820	153490	150570	182440	204210	175480	200000	188310	80970	197870	186670	186610	206570
MWSCX017	4-hydroxyphenyl acrylaldehyde	Others	217680	354950	294620	501760	345880	330840	234290	292610	267070	385960	223770	344790	129580	145800	131540	199040	140550	228630	137760	138520	172440	177020	151040	203490
pme2529	1,5-Anhydro-D-glucitol	Others	35124	79763	107860	102190	147380	147320	125800	47124	108570	111000	130570	138660	112080	82909	75137	122410	72758	120470	58099	75203	55595	97157	83634	70299
MWS5238	4-Phenylbutyric acid	Organic acids	20809	51076	31701	9	9	9	98117	51922	63840	9	9	9	203310	174390	175520	192470	243540	190090	232010	221930	212330	183650	187200	230470
pme3083	2-(Formylamino)benzoic acid	Phenolic acids	114490	117000	113850	206220	218210	171510	148990	160180	123900	158420	154010	143140	67914	87493	89299	81902	96926	81902	78961	60591	52801	79905	98536	97871
pme2617	L-Methionine Sulfoxide	Amino acids and derivatives	3525700	5670700	5706400	6021300	5679600	5658300	5719300	5504100	5168300	6005900	5740000	5301200	4774500	4928400	4924300	5525100	5026800	4752200	2457300	4981800	5414700	5209100	5381800	5249800
pme0021	L-Phenylalanine	Amino acids and derivatives	5756800	5717500	6566100	5486500	4427400	4306900	6569900	6607300	7185700	7149000	5685800	6070000	1670700	1681600	1683800	1469700	1482200	1587400	2176800	2336500	2196100	1304000	1217600	1276800
pmc0274	6-Methylmercaptopurine	Nucleotides and derivatives	11301000	10935000	12258000	10932000	9112300	9403200	13661000	13143000	13632000	13639000	12089000	12058000	3594800	3301600	3359500	3165900	3045800	3250500	4486900	4484700	4718800	2682700	2629800	2744800
mws0344	D-Xylonic acid	Others	860910	789050	974500	1015000	771040	1116100	567190	782810	695350	1035100	621070	952490	900360	727760	683970	1202700	1055900	933430	1351300	1013800	1287100	1172500	1260100	1215300
MWS0274	DL-3-Phenyllactic acid	Organic acids	1961800	1595300	2239900	2481900	2247200	2822900	1739600	1715600	1759200	3005800	2798400	2795400	2338900	2125700	1859400	1606900	1473800	1419800	2492900	2284200	2387300	1860100	1802500	1415500
Lmgp002595	4'-Hydroxy-3'-methoxyacetophenone (Acetovanillone)	Phenolic acids	1366500	1029600	996100	2734900	2753900	1525500	1805900	1446600	2327200	2374200	1516500	1796100	1163900	1037600	714990	1199500	1296600	1221000	1360200	1075800	948800	1368300	1324100	1233300
Lmrn003000	2-Hydroxy-3-phenylpropanoic acid	Phenolic acids	1867300	1724900	1658600	2519000	2159400	2644000	1821900	1388600	1731700	2887200	2436500	2540800	2154600	2040400	2015200	1472900	1465500	1219600	1987300	2634000	2205300	1802500	1522400	1415800
Lmbn005172	2,6-Dimethoxybenzaldehyde	Phenolic acids	1961800	1595300	2239900	2481900	2247200	2822900	1739600	1715600	1759200	3005800	2798400	2795400	2338900	2125700	1859400	1606900	1473800	1419800	2492900	2284200	2387300	1860100	1802500	1415500
MWSmce165	L-Fucitol	Others	556370	529400	593000	476200	659270	612270	660480	682260	620950	558180	723780	644740	614650	580210	691480	672590	659270	701780	715150	739820	721790	705760	574390	636870
pmn001681	1-(4-Methoxyphenyl)-1-propanol	Phenolic acids	76544	83750	96268	193360	121600	98081	122540	102650	132250	143820	119110	126500	134090	151560	170190	148030	150730	139480	157260	156690	142350	147850	142750	158790
NK10253223	2-Amino-3-methoxybenzoic acid	Phenolic acids	145670	149220	180480	146180	138980	138670	125770	110580	145110	98226	126840	133140	110960	40799	96868	121430	126990	88382	144580	115450	76057	118250	138680	116120
Zmjp000624	Pyridoxal	Others	133870	173620	177670	157060	159870	117030	126480	116990	102570	131190	128580	136350	102080	95615	99500	132320	118800	103020	118780	93094	133530	129830	135680	133580
Hmtp000776	4,5,6-Trihydroxy-2-cyclohexen-1-ylideneacetonitrile	Alkaloids	204780	182280	217910	186970	144550	154520	230030	233160	236760	242170	212240	217490	61636	65179	56988	56586	54910	47777	77676	84774	75042	50365	45026	51987
mws2125	Phosphoenolpyruvate	Organic acids	1800200	1942700	1842400	867240	1320400	1219900	1026400	1102100	1053200	805220	775810	743850	1532900	1568100	1643200	1149800	1166800	1093000	1628900	1776000	1711000	846720	942550	735960
Lmmp003042	Protocatechuic Acid Methyl Ester	Phenolic acids	1190300	1232400	1275300	1355900	1238200	1250700	1268600	1224300	1344100	1286900	1260600	1371600	1573000	1399100	1220300	1520700	1438700	1385100	1586700	1617100	1618800	1856900	1441000	1657700
MWSmce490	2',4',6'-Trihydroxyacetophenone	Phenolic acids	67206	98834	103180	135870	131160	162030	111720	124610	101870	143510	148740	130180	94897	74145	80022	84371	86789	103020	75216	74145	60219	81873	65836	71588
mws0028	Vanillic acid	Phenolic acids	169930	200960	176670	339170	319700	282610	260830	269110	281510	277640	257570	266060	134700	138630	130700	109640	137350	110250	114190	167060	105000	115700	116260	103570
pme1292	Homogentisic acid	Phenolic acids	466960	477170	515870	591030	746050	681080	537270	460110	555370	629870	545810	589740	478820	493520	426140	614290	604210	529010	691890	642410	656060	736790	623620	683050
MWSslk066	3-Hydroxy-4-methoxybenzoic acid; Isovanillic Acid	Phenolic acids	107230	104470	87893	119870	161040	148640	105380	122300	116290	154820	98518	103770	52781	49691	58504	67767	63077	33730	49287	70780	38209	49705	47527	48407
pme1383	Pyridoxine	Others	198320	199820	202010	255790	193520	192850	273400	267900	273110	270260	282360	283140	234600	210910	207070	226410	217520	190580	277480	264110	320170	264930	251670	264380
Zmpp000906	Norepinephrine	Alkaloids	215500	200940	225310	255810	174110	214750	214460	285290	339370	287820	317680	286380	245960	97011	228780	232000	244470	217240	298880	302460	331080	268950	292920	285450
pme3186	DL-Glyceraldehyde-3-phosphate	Organic acids	344350	367010	305550	303260	337700	353290	519330	437980	448520	542400	485750	519890	320530	295600	322690	407600	405160	421170	615210	536610	642250	453970	507800	467550
pme3009	Trans-Citridic acid	Organic acids	1922000	561550	1419200	1882800	886640	1576000	1592200	1360700	1492900	9	9	9	481920	1824200	1857800	564910	447850	1800400	1491700	622220	1344300	1703900	1462000	1880000
mws0154	Shikimic acid	Organic acids	37743	35003	62484	49422	65662	25203	83195	41614	38503	45760	83077	70326	38096	24503	19243	34043	43226	17503	27383	43189	32968	27364	19438	22188
MWS4471	N-Alpha-Acetyl-L-Asparagine	Amino acids and derivatives	112730	94250	102870	64691	64882	71367	156470	171370	150920	107730	94875	97450	156490	144930	123810	131820	151530	134290	148260	187260	150300	125090	127900	110960
mws0242	Suberic Acid	Organic acids	64758	41759	49178	41780	78497	71562	56647	56793	61342	81493	67928	84792	60286	66909	54512	55618	65042	55411	58889	57237	76199	72241	47867	47104
Zmyn000155	N-α-Acetyl-L-ornithine	Amino acids and derivatives	4484800	4778600	4849200	3213500	3622900	3378700	8258200	8025100	8476400	5059900	5356700	5138700	7511500	7682100	7121900	7487400	7633400	9022300	9280700	9215000	9703800	6515600	6694400	6601600
mws0260	L-Arginine	Amino acids and derivatives	2364600	2341400	2604800	2023100	1799800	2018000	3328800	3426100	3181800	2653500	2359000	2611000	2250800	2106600	2268600	2915700	2939600	2727300	3611800	3530000	3622500	2562900	2259800	2590800
pme2559	N-Acetyl-L-Aspartic Acid	Amino acids and derivatives	118460	128580	122620	155920	159750	176310	156000	148520	171110	152330	180540	144850	91969	70886	100670	85818	81116	81950	89986	80505	94496	72567	68292	75062
pme0008	L-Citrulline	Amino acids and derivatives	465640	561780	671260	970710	401670	401300	827050	703960	808050	960300	626020	912400	654240	694850	647150	759730	691490	676210	723380	781080	749110	545650	603280	583060
mws4175	D-Glucurono-6,3-lactone	Others	38709	56779	57614	84093	83384	38068	39222	73042	46432	63607	49422	63518	33701	20229	19465	50230	32758	26201	38108	29253	39609	39895	22455	31895
pme3140	6-Hydroxy-4-methylcoumarin	Lignans and Coumarins	45481	54584	51658	56416	50755	54424	45487	47871	42987	63324	43749	38291	30496	24617	23888	39356	24998	25158	46207	32813	44870	35296	44025	43215
Zmgn001448	2-Propylmalic Acid*	Organic acids	213050	226820	260400	398580	377010	372000	468330	433440	380730	739720	573210	673420	222800	250500	192490	379940	346400	331280	411040	373210	418780	618350	554370	558510
pmb3101	2-Isopropylmalic Acid	Organic acids	193310	207140	224490	491740	387720	398410	375430	389150	397600	724880	670440	634340	264410	193080	205980	351890	329480	316270	409870	408780	446240	643400	504450	588620
Lmbn001754	3-Isopropylmalic Acid*	Organic acids	213050	226820	260400	398580	377010	372000	468330	433440	380730	739720	573210	673420	222800	250500	192490	379940	346400	331280	411040	373210	418780	618350	554370	558510
pmf0367	5,7-Dihydroxychromone	Others	499470	625970	592280	773600	710570	709540	639110	639780	619630	634510	713270	709310	456110	433890	437360	515660	540800	478030	532130	518690	478650	430410	417630	486170
Hmsp003093	3,7-Dihydroxychromen-4-one	Others	146770	182350	165320	176790	163620	192520	169890	143140	141020	189390	189790	212330	167370	164980	144090	188270	164540	134520	184460	161610	205340	131300	178330	164500
mws1013	Esculetin (6,7-Dihydroxycoumarin)	Lignans and Coumarins	25723	52094	55027	143510	96935	113040	81938	83980	75376	68602	81516	81365	9	9	9	9	9	9	9	9	9	18237	30189	41995
pme2253	L-Gulono-1,4-Lactone	Others	131420	160940	181430	140380	157040	207750	192710	84109	117740	131870	190390	182390	134350	124050	130040	185160	163240	197000	191940	178920	160800	151340	160920	161210
MWSmce220	D-Glucono-1,5-lactone	Others	216750	201840	215560	170530	187380	136960	181680	200050	259500	230760	210420	214430	162400	145880	143140	209050	191990	166110	164630	221310	174850	212160	231580	215090
Jmzn006005	3,4-Methylenedioxy cinnamyl alcohol	Lignans and Coumarins	3043800	2921300	3099500	7764700	4038800	4447600	3050500	2940700	3226100	4519100	3848800	3990500	2429700	2081700	2177000	4504200	3996900	3974800	4587800	4721000	5091000	5879200	4774900	4965900
mws1195	p-Coumaric acid methyl ester	Phenolic acids	1025700	966590	1061000	1249400	1189700	1273600	931130	876590	853890	1204600	1105000	1185900	853460	663780	741110	1273200	1192100	1948200	1277400	1249200	1313600	1555800	1399700	1469200
pmb2795	4-Methoxycinnamic acid	Phenolic acids	9	1534300	1278500	9	2171000	2196300	1544700	1448500	1460300	2331400	1833500	1664700	1181600	955070	1019900	2156800	1826000	1510800	9	2302200	2277200	2153000	2331100	2225600
mws0009	Coniferaldehyde	Phenolic acids	51617	55635	46624	60236	70747	67243	53654	67697	53269	64119	62334	63522	71810	94192	96650	78345	60547	82041	86279	87586	82322	47585	54592	73857
mws1200	Trans-4-Hydroxycinnamic Acid Methyl Ester	Phenolic acids	9	1534300	1278500	9	2171000	2196300	1544700	1448500	1460300	2331400	1833500	1664700	1181600	955070	1019900	2156800	1826000	1510800	9	2302200	2277200	2153000	2331100	2225600
pmb0786	D-Glucosamine	Others	752480	548520	651710	450030	372080	538790	9	9	9	454950	488050	482630	9	9	9	609870	489980	672800	471520	464630	447950	445220	537570	431980
mws2212	Caffeic acid	Phenolic acids	347660	378950	406120	898450	687760	633700	409440	429990	414590	419500	480700	446440	181060	150400	106160	266760	206430	152750	232860	272440	198990	309900	249740	240800
pmf0139	D-Galactose	Others	4818300	4394100	5630000	6603200	6035400	7019300	5420900	3987100	5384700	7824100	6479400	6378500	1703700	1942500	2002900	2446100	2594800	3117000	4186400	4318600	3236100	3423000	3394400	3743500
mws1164	D-Fructose	Others	8231000	9158400	9665500	13380000	11952000	10605000	9746200	10214000	10460000	11651000	11764000	10660000	2826400	2778000	3165200	4341500	4193000	4513500	5051300	4983900	5080300	5607800	5900000	5720300
Hmln000297	Inositol	Others	7453700	7536600	8239600	11687000	10432000	8914300	9777800	9422100	9029300	12289000	10120000	9953400	3277300	3669100	3076400	3884600	4147300	4175300	4167900	5140800	5236700	4867200	6263200	5739400
pmf0138	D-Mannose	Others	8745900	8540400	8886400	13337000	12043000	11808000	10393000	10519000	11423000	12948000	11053000	10892000	3066200	3094200	2888100	4260900	4435200	4651300	5517200	6425700	5424000	6280200	6414700	6647300
mws4170	D-Glucose	Others	7909800	7721800	9240400	13486000	11398000	11878000	11177000	9313200	10570000	11280000	11145000	11024000	3252700	3135800	3378100	4849300	4624600	4840200	5030000	5512900	4206300	5881400	6665300	6156000
mws0093	Coniferyl alcohol	Phenolic acids	57064	44630	64307	82704	84961	63087	78741	77780	94654	75787	75104	42851	80405	54582	68699	76081	50721	67659	58274	88671	74819	67659	61571	66338
MWS2070	Propyl 4-hydroxybenzoate	Phenolic acids	313090	334130	384070	28108	22355	19169	29387	23192	29428	33962	31183	26438	25469	22387	23573	28942	27858	24268	34836	30205	32027	11236	9103.9	10179
MWStz070	N-(2-Hydroxy-4-methoxyphenyl)acetamide	Alkaloids	2028700	2117400	1881000	769560	812360	676410	3731400	3565800	4131400	1908000	2273100	1850200	2611500	2278300	2638000	2223200	2208600	2114200	3560500	3155600	4114200	2302700	2593300	2227600
mws0250	L-Tyrosine	Amino acids and derivatives	2416000	2581900	2526900	1196400	1011000	974080	4538300	4144200	5266400	2370500	2875100	2053500	3136500	2660000	3637600	2768700	2730000	2742700	4223700	4118100	4595800	3323300	3450900	3110800
mws1350	Syringaldehyde; 4-Hydroxy-3,5-Dimethoxybenzaldehyde	Phenolic acids	111870	107790	142400	122660	133810	119180	150820	182800	203600	158410	185080	173400	305200	329160	299670	255180	250550	236670	239060	229780	224860	182140	173610	238240
MWS3046	3-(3-Hydroxyphenyl)-3-hydroxypropanoic acid	Phenolic acids	73258	80207	77855	97244	120960	87215	71973	81892	86663	83685	90993	75569	25063	36578	34921	63697	43751	49153	46484	51322	45952	32094	43992	37519
MWSmce455	Vanillic acid methyl ester	Phenolic acids	5579.4	5734.8	5444.9	7602.5	6286.1	7087	7646.3	8577.1	10282	7467.8	4728	9073.4	9734.9	6673.1	7257.1	8957.1	7738.1	12390	13179	7854.6	11477	8619.9	13434	13142
mws1155	D-Mannitol	Others	3809500	4223200	4935300	7604700	7228100	6609200	5095700	5146500	4886300	5600300	5216000	5261600	7615200	7594900	8649300	8046800	8558000	9081700	7401200	7480200	7419600	7801000	8578300	7968700
MWSslk235	Allitol	Others	16073000	15424000	17876000	26986000	25220000	22447000	17489000	16552000	18787000	22407000	18124000	19451000	27421000	24801000	26814000	30179000	26928000	30473000	27062000	27139000	27184000	29602000	27422000	26060000
pme2237	Dulcitol	Others	14659000	13988000	15638000	25532000	21278000	18573000	17981000	17667000	15437000	19269000	17684000	17095000	23496000	25509000	25017000	26009000	27103000	28133000	23454000	22852000	23737000	24543000	25820000	24963000
mws0214	D-Sorbitol	Others	8941400	9929700	10788000	19740000	12878000	14622000	10506000	10455000	9129300	13977000	11304000	12855000	17935000	17355000	17057000	20610000	20205000	17274000	13718000	14386000	19193000	18418000	18911000	14702000
pme2596	4-Pyridoxic acid	Others	187820	199690	207320	237500	216380	210150	165980	149580	175650	196710	194890	185050	155030	139130	135020	182530	157750	157190	187330	192260	207910	157780	149300	147720
HJN037	4-O-Methylgallic Acid	Phenolic acids	17618	19638	5271.2	39032	20594	21447	29258	20732	21986	12870	14575	25387	12852	15218	16100	9935.8	14256	10654	18291	20100	15794	17725	22973	7748.3
MWSmce387	3-O-Methylgallic acid	Phenolic acids	17618	19638	5271.2	39032	20594	21447	29258	20732	21986	12870	14575	25387	12852	15218	16100	9935.8	14256	10654	18291	20100	15794	17725	22973	7748.3
MWSmce230	Methyl gallate	Phenolic acids	17618	19638	5271.2	39032	20594	21447	29258	20732	21986	12870	14575	25387	12852	15218	16100	9935.8	14256	10654	18291	20100	15794	17725	22973	7748.3
pmb1754	O-Phosphocholine	Alkaloids	978490	953060	1079600	2390400	2503500	2449600	905620	1621000	928910	3318100	3718300	3531900	560190	748080	675570	2766700	2252700	2015500	1903400	1726900	2168700	2926100	4150600	4044600
Wmmn002441	(E)-Linalool-1-oic acid	Lipids	17618	19638	5271.2	39032	20594	21447	29258	20732	21986	12870	14575	25387	12852	15218	16100	9935.8	14256	10654	18291	20100	15794	17725	22973	7748.3
MWS1816	10-Undecenoic acid	Lipids	26267	25094	27830	20858	25891	35605	17270	21469	23863	27980	33562	26075	27958	27383	28255	30499	25710	27065	30326	41422	27505	39823	41405	24045
Zmgn000447	3-Phospho-D-glyceric acid	Others	1523100	1683200	1735800	1783200	2005100	1985000	1036400	1090100	1055500	1311300	1327200	1212900	1427000	1272300	1431500	1543500	1368600	1476200	1475300	1622800	1447100	1119900	1288400	1126000
mws0752	Undecylic Acid	Lipids	1481700	1587700	1544900	1760800	1783300	1660900	1543600	1634000	1590300	1695300	1656500	1783800	1101000	1009200	1166300	1200000	1197300	1180400	1226300	1211900	1172800	1205800	1150300	1253700
Hmmp001310	3-Indoleacrylic acid	Alkaloids	5588900	5097300	5485000	7423400	6907000	6624700	6053800	5973300	5968300	5778700	5378300	5737100	5857900	5278500	5111200	12243000	10320000	11936000	6999500	7524300	7616500	9768200	8319000	8159600
Hmgp002327	3-amino-2-naphthoic acid	Alkaloids	6740600	5881300	6443300	9313500	7172900	7251600	6721800	7144700	6978000	6836100	6682600	6636000	7310100	6178800	6315200	14587000	13035000	12832000	8664100	8334900	9373800	11960000	9705300	9966800
MWS4396	1-Hydroxy-2-Naphthoic Acid	Organic acids	7482.5	7156.7	6648	10219	8862.2	9552.3	8294.9	8286.2	8476.3	12456	12853	11293	9	9	9	9	9	9	9	9	9	9	9	9
pme0137	N-Acetyl-L-Glutamine	Amino acids and derivatives	1090800	1253400	1142200	1619600	1509400	1487800	1554300	1541200	1744500	1611400	1532800	1490000	1174600	1138900	1199000	1081800	1034000	1029100	1204100	1131400	1227900	1084500	1040000	1069700
MWSmce250	Butylidenephthalide	Others	5752.8	4668.4	3517.5	6715.6	7262.1	7494	2243.3	6150.9	6695.6	9	9	9	2734.4	6413	5185.6	4507.8	2947	3193.3	3284.4	6686.3	5331.8	9	9	9
mws0237	Azelaic acid	Organic acids	1405900	1695700	1631600	1751500	1846200	1683700	1869000	1952100	1958500	2028800	2218900	2130500	1502300	1640900	1495800	1696700	1858800	1789700	1954400	2137000	2009200	1831600	2042300	2379900
mws5041	L-Glycyl-L-isoleucine	Amino acids and derivatives	9	9	9	39370	27533	38473	40016	32893	54606	58860	67201	68456	7015.5	7707	23736	9	9	9	20472	23468	45285	44970	38170	61958
mws0736	N-Glycyl-L-leucine	Amino acids and derivatives	31190	36658	20546	21874	33242	35726	60209	58497	33205	52643	76915	74392	9	9	9	25275	34724	39426	30959	35495	44530	53228	53568	47342
pme0122	N6-Acetyl-L-lysine	Amino acids and derivatives	297350	283590	135470	435490	297500	351510	350720	434960	468670	357760	367890	223640	192400	171480	234230	260100	171730	278990	240160	283310	100950	375670	352900	128090
pme3388	Homoarginine	Amino acids and derivatives	510770	837570	757890	715060	613120	682880	802450	932590	833180	856650	706820	848620	260630	308470	243100	309310	311260	358690	536490	408230	544280	378100	277860	265000
Zmjp000182	N-Monomethyl-L-arginine	Amino acids and derivatives	3071100	2575200	3052600	2518700	2245500	2512800	3270600	6263600	3085200	3473000	3392000	3283000	1917900	1637000	1607400	2026500	1652000	1898900	2317200	2277800	1971800	1682200	1644700	1831900
Zmdp000292	Arginine methyl ester	Amino acids and derivatives	2582800	2538500	2701200	3675500	2862600	3481000	4663200	2859000	4566600	4009300	3905800	4258300	1495200	1085100	1503300	1353000	1428500	1544500	1447100	1649000	1870700	1365000	1330600	1312600
pmf0348	2,6-Dimethyl-7-octene-2,3,6-triol	Others	183500	163410	184560	221640	205470	206890	212530	242850	212970	232920	238920	261440	158380	170590	172440	185650	197400	162440	227590	230580	254890	214670	258180	240450
Zmtn001624	N-Acetylisatin	Alkaloids	12109	16821	18836	20928	16625	20910	19698	13975	23543	23720	15782	15811	10208	11908	5666	8331	4711.9	10441	9460.4	8877	6695.3	5678.1	11043	13799
pme0075	N-Acetyl-L-glutamic acid	Amino acids and derivatives	66449	77775	84110	130230	124610	104140	78391	71153	81637	91968	65900	70715	52428	94103	114380	96886	110330	106550	55894	124840	85744	9	9	9
mws0193	L-Homocitrulline	Amino acids and derivatives	64620	56472	64870	81406	91307	65142	96235	76138	78252	66246	73291	73750	31612	27997	34776	53435	48989	52310	76028	66495	63973	58515	59618	62522
pme0278	2,6-Diaminooimelic acid	Organic acids	96314	115930	109490	175630	179210	142720	133350	149540	147350	118480	132550	104740	86937	79076	85448	103480	97585	88569	97814	101950	109580	78359	88082	100000
MWSmce041	Butylphthalide	Others	21833	18217	16146	23886	18933	22729	27404	14123	17121	7463.7	15248	7839	16666	13071	9716.5	10023	16642	19732	13290	13115	15365	9	9	9
Zmyn000453	Isocitric Acid	Organic acids	9305000	11231000	10781000	13158000	15060000	14277000	15220000	12601000	14077000	12904000	13745000	13479000	11049000	10232000	9816100	13937000	12958000	12963000	14370000	17060000	16326000	15561000	15743000	15816000
mws0281	Citric Acid	Organic acids	16727000	17086000	19564000	23566000	23423000	22283000	24150000	20725000	19907000	25786000	24195000	23017000	15208000	16799000	14333000	20599000	20897000	19400000	20127000	26175000	18018000	23035000	23611000	23403000
MWSmce658	Noreugenin; 5,7-Dihydroxy-2-Methylchromone	Others	6565	7892.7	7665.3	12662	13871	8276.9	8868.5	7908.4	8031.4	10410	8460.7	8652.3	4278.5	5180.3	6726.8	5962.3	4414.5	4983.8	4987.5	5208.1	5594.5	5594.2	4775.7	4424.4
MWSCX014	Scopoletin (7-Hydroxy-6-methoxycoumarin)	Lignans and Coumarins	83513	44187	80996	109300	125730	114010	118670	58410	44302	41391	55829	78212	67126	81600	91863	88187	45265	127950	105740	131500	90890	79684	78849	74003
Hmcp002123	Isoscopoletin (6-Hydroxy-7-Methoxycoumarin)	Lignans and Coumarins	39397	57343	31876	51267	62250	49919	54194	34860	42412	39363	47943	48060	14449	12905	14143	25399	23117	24443	17904	30165	29303	22979	12510	26483
mws0277	Quinic Acid	Organic acids	15454000	17251000	17895000	21746000	23226000	23744000	24571000	23674000	24830000	22930000	21720000	23387000	19523000	17751000	16758000	24338000	23068000	22635000	25819000	27087000	26644000	26871000	26713000	25136000
MWSmce412	Senkyunolide A	Others	183170	165980	209640	248130	206990	199120	181440	172320	169420	109710	109770	89794	179230	151220	138190	150660	150490	143580	125590	116970	120310	67527	56051	73022
pme2743	N-Phenylacetylglycine	Amino acids and derivatives	23988	31088	20332	23600	37757	31455	25222	26306	42830	25867	26319	19667	38087	40341	35491	30177	35412	43235	35771	31895	31525	32538	43099	23584
mws1189	D-Galacturonic acid	Others	261360	251410	296130	220840	36107	224700	264760	259860	278700	348180	271970	292670	285530	248780	322870	261850	222970	256290	292490	296630	255730	298560	252900	324220
pme3705	D-Glucoronic acid	Others	246350	278150	211780	224950	47649	235820	219040	260260	261700	215060	296260	299530	296000	271100	293290	49319	264910	269380	294070	313050	266880	231510	226050	225490
Xmgn006542	Dimethyl Phthalate	Phenolic acids	250250	278160	297880	623980	345590	386860	281310	261350	289310	399260	337170	321350	85643	80329	71096	132170	125570	118080	144770	145980	160420	204840	215950	188810
mws0014	Ferulic acid*	Phenolic acids	188020	217680	231920	457050	469320	438840	262680	292310	223450	286510	348480	326940	40603	70792	56023	86504	88484	79664	60271	75476	68168	58853	76578	110390
Lmdn003756	Methyl caffeate	Phenolic acids	10223	5416.5	4809.4	7367.1	12135	11743	4850.6	6345.7	9985.3	7608.7	8416.2	8679.4	7796.9	4261.4	2391.9	7627.6	6344.8	4681.2	5716.9	6822.4	9340.9	7018.4	4880.5	7103.8
pme0422	Isoferulic Acid*	Phenolic acids	218770	233180	209360	461710	510000	447950	206240	283560	226840	364570	357590	342410	79656	62542	61756	45382	91760	90942	79458	105480	49799	89262	75817	126790
mws2104	D-Pinitol	Others	41197	47532	43937	35936	17178	36086	49337	67579	43188	47402	41266	43568	43915	37883	37267	46425	41360	33004	54603	27933	34379	49714	27597	24767
mws2218	Caffeine	Alkaloids	171940	149620	132660	158660	128480	161410	107450	105720	100880	138950	140800	142990	87092	61889	63036	51789	48013	296190	86309	73951	59328	62154	92350	77390
MWS1771	L-Tyrosine methyl ester	Amino acids and derivatives	65174	73166	74088	86479	75892	76387	60798	60140	55673	67081	61767	75986	32197	45707	36309	57669	48393	58505	59735	41825	54010	44390	41364	57082
pme0534	Gluconic acid	Others	12362000	13375000	13680000	7944900	13798000	12732000	13162000	13864000	13511000	12476000	15449000	13108000	12298000	13930000	12143000	14344000	14825000	14138000	12587000	13437000	10781000	13241000	12736000	14322000
MWS20182	Dihydroferulic Acid	Phenolic acids	19554	37783	31752	32125	33513	31109	26236	24250	13957	58449	38823	35477	49108	23520	31373	40216	41746	34260	45260	51601	53016	50361	47251	56023
mws0027	Syringic acid	Phenolic acids	26270	21633	31015	33305	19538	33015	34573	31505	35188	34140	31376	36176	28350	35622	35108	28947	26351	27006	27544	33879	24990	30255	34908	26995
pmb2497	4-Hydroxy-3-methoxymandelate	Phenolic acids	67568	60573	52902	60250	65956	66127	86166	94116	75310	163470	115720	161640	34549	31950	42086	45187	52987	48126	39764	56208	36724	47392	41148	44086
Zmzn000079	D-Erythrose-4-phosphate	Others	20438	69059	51141	36958	78095	83004	469690	460840	453350	394500	421080	400240	63221	74644	74541	76366	73291	74462	406370	427480	418400	240550	251130	243780
pmb2640	Dodecanoic acid (Lauric acid)	Lipids	118030	120310	130980	126600	129680	117850	115720	107800	113940	135320	134800	127600	105540	96860	105010	97926	89242	86234	89897	78516	88888	101190	93859	99703
NK10251888	NG,NG-Dimethyl-L-arginine	Amino acids and derivatives	486410	443220	525340	557750	471090	490030	540250	609700	547410	568080	469210	510720	352910	344910	320360	427380	430590	349250	500740	455250	390630	307800	326820	374180
MWS5164	N,N'-Dimethylarginine;SDMA	Amino acids and derivatives	744060	726480	776180	779470	699230	649120	806840	848860	833590	818860	740070	760750	309130	251880	278570	625440	562980	531790	370280	663330	679610	570330	479450	515100
mws0018	Spermine	Alkaloids	30264000	30241000	27841000	31567000	26833000	33249000	26655000	28726000	29982000	31928000	25015000	28991000	25202000	25856000	26333000	20185000	22166000	27811000	26780000	28735000	29355000	28410000	26607000	27711000
MWSslk108	O-Acetyl-L-carnitine	Alkaloids	839370	841580	906500	856500	848800	723310	791590	777390	760650	875950	649140	818640	395370	433800	437970	411450	502150	351680	434820	542410	521410	406340	364880	473120
mws0282	L-Tryptophan	Amino acids and derivatives	2739700	2951100	3095500	4347500	3941100	4498000	4138200	3673900	3818800	3980600	3695300	3880100	4088100	3457000	4157100	9366100	7849000	7962500	5329000	5131600	5803700	6556300	6338200	6745800
Zmbp002538	1-Methoxy-indole-3-acetamide	Alkaloids	26049000	26669000	27944000	41861000	34086000	33746000	34402000	31033000	32649000	35772000	29725000	30989000	33135000	29657000	30572000	61583000	55134000	52799000	40735000	40751000	41967000	52116000	46362000	47889000
pmb0818	Methoxyindoleacetic acid	Alkaloids	177910	174730	220260	268270	280580	230570	197760	205530	202550	240440	199390	204830	205220	178410	182260	472590	395380	366090	263300	237460	251350	383680	314740	306940
pme1261	D-Panthenol	Others	72888	164970	159920	135470	115050	110750	358070	363970	345100	106030	84898	246570	177250	109380	183330	195200	397770	143050	109960	133580	155300	131800	165990	131840
Lmln010063	2,6-Di-tert-butylphenol*	Phenolic acids	135450	116650	124760	117360	135900	146470	145570	141550	160840	149260	112890	157840	161620	155860	165380	135950	145380	144580	147460	139930	152400	166690	173400	129620
Lmbn013410	2,4-Di-Tert-Butylphenol*	Phenolic acids	102480	100410	105520	110330	116750	108610	106490	113310	106390	115510	97351	110810	117260	119220	121590	102800	104470	115750	116070	115430	112780	118560	120170	103960
Zmgn002106	N-Acetyl-L-phenylalanine	Amino acids and derivatives	270990	303830	274590	408840	341870	428510	334970	368360	380790	477910	335070	373600	169480	129380	150900	281620	179980	194700	160370	217360	207020	197200	164560	214840
MA10107783	3-[(1-Carboxyvinyl)oxy]benzoic acid	Phenolic acids	1612300	1492900	1893700	2744900	2111800	2723300	1550200	1442900	1530700	2635500	2260300	2328500	2076800	1922100	1613200	1276300	1110300	1168800	2016500	2421700	2298900	1571000	1196800	1162000
mws1014	Fraxetin (7,8-Dihydroxy-6-methoxycoumarin)	Lignans and Coumarins	32146	66228	44151	38824	36883	55424	64065	26155	54027	18234	47901	53466	54452	78861	66784	68984	44729	81810	62582	78758	84460	85705	53766	104970
pme3443	Sinapinaldehyde	Phenolic acids	235180	253430	255580	113690	135600	127300	355920	390910	382650	282980	284670	242450	656390	677390	615530	394820	406390	395370	318910	320590	321810	297710	390760	330930
MWSmce083	Ferulic acid methyl ester	Phenolic acids	88929	101370	100360	208170	120320	136010	110840	110280	116870	160140	147680	143930	23590	18104	23625	33204	34717	32955	40916	37361	34767	58048	52300	53057
pmb2620	3,4-Dimethoxycinnamic acid	Phenolic acids	59129	56151	50292	125030	59509	78535	60324	61025	66309	99472	83683	78572	13744	12548	9603.4	19339	16898	13864	17407	16141	20413	33382	31355	28589
Lmsn000954	Dambonitol	Others	218390	122150	211150	286510	260820	287650	165330	144050	152790	237130	276300	217550	104330	105250	91961	127080	209020	203390	109150	121820	102210	156070	133020	157340
Zmpn000199	D-Galactaric acid	Others	1414900	1612200	1464800	1681700	1228300	2041500	1877600	1519600	1281700	1823400	1634800	1873600	981880	1034300	1045700	795830	736610	839690	916020	775750	884130	902070	598080	906190
Zmyn000108	D-Saccharic acid	Others	1630000	1669600	1685800	2203400	1526900	2148100	2089300	1850200	2086900	1813700	2565300	2265400	1152800	1221400	1046100	1056500	924000	845620	1209700	1323700	1118700	984320	1002200	1020200
Hmcn000192	Sedoheptulose	Others	814950	853330	911370	1158300	1282600	1158100	1119000	996850	1090000	1289600	1088300	1012200	652720	679610	638210	743370	665170	699290	810220	766070	861390	788820	732970	819340
Lmbn004790	Methyl 3-(3-hydroxy-4-methoxyphenyl)propanoate	Phenolic acids	48503	37696	42992	24505	27005	28444	69639	55196	61500	44963	43045	45488	61500	67450	65580	51379	40748	54605	42383	33596	47614	34182	42986	35591
mws0853	Sinapyl alcohol	Phenolic acids	33820	31917	27543	20650	20375	13895	46648	49338	40655	32086	35761	51589	54672	48276	39487	45702	29577	29766	35240	23029	44970	21752	31637	20424
pme1654	Jasmonic acid	Organic acids	13957	24119	21935	16439	17001	27620	25020	29316	21746	37366	40056	42540	24734	19859	23766	46816	50770	49491	41903	41857	42589	44761	45851	44800
Zmgn003633	12-Oxo-10E-Dodecenoic Acid	Lipids	4889.5	4613.8	4537.7	5561.7	6122.1	6065.7	5956.5	3838.1	3965.7	5410.8	4822	5896.9	5743.8	6281.1	6168.4	6051.8	6992.4	4414.3	6046.4	5450.5	5915.5	7495.6	6009.8	5404.5
pmb2507	2-Deoxyribose-1-phosphate	Nucleotides and derivatives	115490	114850	116260	159480	185110	174780	279020	309140	353280	484300	501830	458840	107240	117130	83876	161700	135490	151870	203490	201960	227720	261440	234100	204460
mws0863	2-Deoxyribose-5'-phosphate	Nucleotides and derivatives	44268	46247	40978	42948	43869	62144	108530	114950	98456	196070	206710	217540	52269	53209	62556	79507	69477	56211	93064	108270	81735	102370	98882	103350
pme0170	N-Acetyl-L-Arginine	Amino acids and derivatives	25149	29907	47116	9	9	9	45120	42576	42168	54819	47039	48232	40099	39177	23664	9	9	9	38681	70165	50191	9	9	9
MWS1900	Undecanedioic acid	Lipids	16008	16022	12210	18273	17477	17309	17240	23298	17143	15761	12468	12342	24919	22583	18183	13883	23380	11142	21676	24955	21431	17718	19056	21676
pme2566	5-L-Glutamyl-L-amino acid	Amino acids and derivatives	31124	26915	39625	42182	47026	44790	44408	38330	54762	46227	59642	58616	23088	22012	28114	18498	25171	19305	33464	20212	21928	22727	22981	17162
mws0677	N-Acetyl-5-hydroxytryptamine	Alkaloids	78918	81575	81094	131440	126960	126190	69201	62284	94878	102400	84051	112810	72779	56356	59761	109130	80238	109780	77357	74861	76203	75197	88943	81470
pmb0426	N,N-Dimethyl-5-methoxytryptamine	Alkaloids	43423	44969	52131	64128	98560	73673	42058	64884	70420	79741	87515	63718	49266	77639	36839	71682	83880	35403	62738	26355	47901	31268	24625	24581
mws1337	D-Pantothenic Acid	Others	1617500	1557400	1655100	1619900	1500600	1487900	1094300	1126100	1164200	1480200	1337600	1424400	1003400	915930	939530	1067300	937730	890770	812760	913960	822330	753670	586510	647950
Hmyp002656	Methyl dioxindole-3-acetate	Alkaloids	13643	12856	15745	3535.3	10795	18614	14387	10972	22858	19673	18401	13644	46364	28110	25077	27385	50560	31549	51261	32853	43714	23065	57913	28404
mws2608	N-Acetyl-D-galactosamine	Others	110270	94194	94727	93862	82577	107770	46297	36303	74081	65320	111900	95065	83230	38149	60036	98696	77200	79612	86881	92039	63817	122180	76194	38283
mws4174	N-Acetyl-D-mannosamine	Others	71090	56473	77781	80477	74370	69039	76541	56187	62495	21123	81323	98246	30501	85763	71780	93058	74635	95808	119790	71612	89567	125930	120490	65343
pme2755	N-Acetyl-D-glucosamine	Others	412640	382850	416040	645100	629070	635400	506250	553500	522790	607930	565500	575300	464260	470330	448730	507110	474080	520650	502910	596020	552030	554990	484290	617640
MWSmce177	Ethyl ferulate	Phenolic acids	13629	10760	13048	23306	20880	27039	21807	18053	21354	15495	22876	16910	9	9	9	9	9	9	13820	11534	10275	9	9	9
mws5042	L-Glycyl-L-phenylalanine	Amino acids and derivatives	29515	29253	34863	56016	44194	25686	17998	29031	36289	47640	35592	36749	10817	15165	10493	42489	18368	38934	7328.9	14367	12797	21690	19224	20675
Cmsp002787	3,4'-Dihydroxy-3',5'-dimethoxypropiophenone	Phenolic acids	12992000	11861000	13565000	12256000	11899000	12215000	9769700	7187700	9832800	15272000	11183000	10680000	12550000	10451000	10518000	11040000	12127000	11859000	13333000	15699000	14702000	10044000	14761000	13760000
pme1194	2'-Deoxycytidine	Nucleotides and derivatives	47626	47691	44505	77766	93479	76656	64517	39144	51937	60679	63031	56411	31095	33148	32695	50291	45499	47229	54377	45224	57808	51401	46880	48608
pma6455	Ribulose-5-phosphate	Others	172560	123680	170310	154320	137250	153610	299150	325970	267640	281610	214830	266290	168300	141390	150050	201400	202250	151090	374390	340520	385930	260830	270100	207780
Lmhp001670	L-Valyl-L-Leucine	Amino acids and derivatives	19473	11038	18101	31267	30444	32018	39266	39878	43494	121170	122980	151460	28068	20882	16317	19354	21667	13908	38704	15782	25779	40658	47205	49588
pmb0490	p-Coumaroylputrescine	Alkaloids	30619	28824	23669	25536	27300	34517	23587	11906	13490	9	9	9	36423	35119	20249	25874	12948	445810	25941	25877	21123	35602	28367	19438
pmb0962	L-Lysine-Butanoic Acid	Amino acids and derivatives	64776	49741	32343	58353	46165	52737	30363	46999	32909	41525	40957	69626	22545	27063	24153	29043	30915	22255	29619	27015	28870	28569	23980	23103
Lmhn003240	Benzoylmalic acid	Phenolic acids	271540	272160	267810	971590	968270	899110	331670	291430	308080	1419900	1344100	1275700	92481	77117	53017	87900	80923	84690	276390	305650	300830	170730	156270	168680
Lmyn000160	Mucic acid Dimethyl Ester	Phenolic acids	3278100	4036700	3434900	3452200	4437800	4378700	5015900	4698300	5174100	4149100	3987500	5268800	4549200	4568700	4506500	3725700	2493400	4456300	4042400	3870000	3986400	3787500	4538000	3945300
pmn001669	Methyl sinapate	Phenolic acids	2396.8	4657.8	3425.2	6058.6	3459.8	5275.8	1690	2342.4	2816.4	4768.9	3326.6	4390.4	9	9	9	9	9	9	9	9	9	1307.5	1465.3	2245
MWS0552	Cis-10-Pentadecenoic Acid(C15: 1)	Lipids	626840	747050	729920	1040700	760910	808700	740710	732820	924020	715960	687260	832520	785370	882760	811290	914910	735150	774000	924300	765400	828480	846360	903140	814000
pme2827	Palmitaldehyde	Lipids	54697000	56127000	57519000	80125000	64153000	61548000	66097000	65278000	67346000	58202000	56718000	57533000	68266000	69073000	70440000	62816000	72873000	72860000	74833000	69507000	70162000	69986000	71681000	72125000
MWS2910	5-Methyl-2'-Deoxycytidine	Nucleotides and derivatives	9	9	9	34929	33399	27780	15896	25415	28520	22871	27035	26096	8932	25123	23452	21700	20008	24767	23119	21522	26121	21145	12229	10320
pme0264	Thymidine	Nucleotides and derivatives	59787	80938	73846	166890	153090	113740	103350	92769	94256	101220	97730	91634	79398	66510	64852	98118	93494	75203	116800	82434	89571	70903	67568	80591
MWS2430	13-methylmyristic acid	Lipids	107080	93429	82136	129000	91893	106070	104550	100080	112770	135280	153020	146930	44286	78936	80368	113200	116380	113340	50062	115340	101900	168020	117610	129380
pme3732	Cytidine	Nucleotides and derivatives	523610	1122400	761310	1618000	432140	592390	587090	657910	784330	1654500	1031000	590050	613880	502460	563890	1130400	593430	663430	1073400	1034100	872850	655510	666100	591560
MWSmce295	1-beta-D-Arabinofuranosyluracil	Nucleotides and derivatives	243710	236450	249540	401720	332900	319080	444800	408380	365570	463130	425420	429110	337910	240220	265260	334130	296700	286830	387700	398240	390540	359510	406030	518610
mws0248	Uridine	Nucleotides and derivatives	83218	100550	115260	223300	192010	188830	256180	247710	257290	199710	269760	258920	146410	132280	123450	233960	150320	190540	348380	270660	255530	317150	241030	325660
mws0976	β-Pseudouridine	Nucleotides and derivatives	27904	17443	29342	47718	44087	39454	53564	35589	53657	47650	59790	50023	41408	28571	29756	49495	34001	38680	57814	41766	46467	57423	52726	56260
MWS5231	Tridecanedioic acid	Lipids	109610	128380	120520	138460	137780	131610	120370	117860	114650	141040	141530	146120	66184	69499	69400	71740	74423	74012	76935	74074	88839	70087	76105	76328
Lmhp002031	L-Leucyl-L-Leucine	Amino acids and derivatives	37977	20122	9	19624	19012	26244	15711	16354	26303	99555	82943	58277	31599	16914	33107	17466	22155	23858	27503	24724	16354	44131	65058	47618
pmb2591	N-Acetyl-L-Tryptophan	Amino acids and derivatives	47123	38436	53664	51342	45813	45552	44547	36121	30169	34339	49908	47310	11107	14834	9788.8	14104	18281	18565	18505	15274	29889	21859	13569	13399
MWSmce088	Ellipticine	Alkaloids	26723	44583	42252	46833	52562	49446	45671	32988	33122	47660	37407	24120	41747	26234	31513	49011	32851	39700	35521	61215	37851	48920	32338	32082
Lmrj002087	L-Isoleucyl-L-Aspartate	Amino acids and derivatives	119630	122940	132010	159850	131330	145290	134620	113070	128580	165170	188470	164480	69067	64218	58558	82375	59264	79680	89533	87371	98501	83667	92113	90119
Zmdp001647	γ-Glutamyl-L-valine	Amino acids and derivatives	25184	26384	26291	36468	33866	30724	27288	24061	26532	33786	28854	25646	18714	17088	18833	27597	20223	21084	29570	30743	37541	26997	20605	20880
pme3961	2'-Deoxyadenosine	Nucleotides and derivatives	271910	307020	299390	665170	624480	565420	352040	348580	329210	405520	395220	399940	285890	278400	237460	295490	313270	300320	321630	317210	306430	281840	254260	261580
pme2776	2'-Deoxyinosine	Nucleotides and derivatives	24471	23321	18485	47088	46934	46972	25183	26727	26607	33895	26772	27390	25534	20381	23651	9	9	9	27776	27307	21838	9	9	9
Lmhn003373	4-Hydroxybenzoylmalic acid	Phenolic acids	22731	21913	32563	31884	21948	45186	26939	23347	33327	52460	46604	39635	11400	14181	17602	16930	14210	11421	24112	17789	31732	17716	6333.5	17777
mws0040	Chrysin	Flavonoids	740350	765880	750990	1538700	1728700	1518000	808430	776270	771050	961000	921280	981220	85260	83785	64395	131950	140780	119830	110820	98536	90673	73944	89438	78047
Lmcn009122	(7Z)-Hexadecenoic acid*	Lipids	21028	17133	18308	24981	18165	19719	21836	21219	21148	38574	35817	37060	9211.4	8855.4	11330	16384	18830	17867	17098	19962	16141	28044	25240	26624
mws0361	Palmitoleic Acid*	Lipids	21829	21356	20427	25978	20958	8961.3	25014	21336	22576	37676	37208	40480	4972.9	12122	12322	8594.7	20987	17492	17862	19831	16595	30961	25045	24962
mws0789	Pinocembrin (Dihydrochrysin)	Flavonoids	49330000	51931000	50951000	77220000	76934000	75535000	54831000	52853000	54158000	59806000	63814000	62091000	8251600	7794600	7585800	11869000	12181000	9368900	10164000	9877700	8982500	9050400	10574000	12283000
pma3101	Nicotinate D-ribonucleoside	Others	504070	542350	588270	760300	799610	705560	622060	495740	532840	704820	640100	636320	70243	225320	194900	400730	318450	311110	345490	386440	346930	412230	329250	339310
mws1488	Palmitic acid	Lipids	80769	80517	90359	115170	102520	92547	86014	83762	86131	89557	101520	108520	78305	83036	94539	83817	105890	74540	83946	92412	95979	104540	82537	88460
mws0120	Choline Alfoscerate	Lipids	5892400	6047700	5423900	6847500	6310000	6589500	3931400	3772400	2766700	3798300	3494100	3556200	3746700	4081500	4108100	4768000	5139600	4892600	4008500	3700300	2883900	3800600	2291400	3573500
MWSslk133	1,14-Tetradecanedioic Acid	Lipids	163470	153090	161910	199630	225250	211840	152090	167760	170830	205080	226550	197730	40187	28243	32321	62859	56452	47967	61026	56306	52426	58370	57095	48041
pme3313	D-Fructose 6-phosphate	Others	4754200	3907800	4296900	3942100	2715100	3763600	4774000	5430700	3576300	5714100	4146500	5102200	3060900	4656800	4159700	4808100	5864100	4424200	6098500	5167900	6531300	5638000	5960800	4849000
Zmdp002216	L-γ-Glutamyl-L-leucine	Amino acids and derivatives	19189	28385	24106	35527	30628	9	38436	45040	50835	53060	32272	44151	9	16692	18456	20317	18975	17856	43697	50147	35000	37549	9	30382
MWS4309	Glycyl-tryptophan	Amino acids and derivatives	16745	12982	25262	33277	32050	37825	19778	19160	23858	30997	25957	17258	20269	18605	14736	16642	31428	29011	21571	20988	18382	14846	22227	20375
Lmtn004049	Abscisic acid	Organic acids	44815	49692	48748	58019	43623	54272	56377	52702	53630	97854	79578	91030	56487	58666	52034	53630	47841	56878	41068	50476	45239	46603	45011	52274
Lmhp002001	L-Valyl-L-Phenylalanine	Amino acids and derivatives	14409	7042.6	17888	21586	18222	19742	14182	17146	7963	42532	45746	30269	11999	3234.3	14452	14702	12131	23956	17896	13069	12235	15242	12163	16797
Lmlp003161	N-Feruloylputrescine	Alkaloids	18305	20316	18722	22044	30853	29701	25520	26665	25536	15173	22528	14964	16740	12269	12371	24837	8917.4	9	24018	9149.6	13471	21491	36089	21138
pme0230	Adenosine	Nucleotides and derivatives	20165000	21347000	22800000	29691000	20504000	21699000	24002000	23583000	23608000	30598000	31184000	33979000	10739000	10348000	10887000	16810000	15431000	11360000	14452000	13603000	11872000	21826000	23261000	23737000
pme1184	2'-Deoxyguanosine	Nucleotides and derivatives	142090	132930	133380	278360	267440	250190	228660	209380	203760	205210	216290	194180	208440	223530	210620	216820	216250	201420	242390	211680	232930	162140	176560	169960
mws1060	9-(Arabinosyl)hypoxanthine	Nucleotides and derivatives	14391	15494	19866	21753	19020	12125	29863	21870	32802	21418	15789	18743	9	9	9	13830	19012	20756	45371	35060	40888	28888	27559	23465
pmp000086	1-Feruloyl-sn-glycerol*	Phenolic acids	24961	31805	32527	31788	40315	35656	26992	31440	44075	34930	36506	29892	6338.8	8951.8	10959	9	11089	3099.1	6969.1	8208.3	4105.8	6825.1	15421	11448
pmp000087	2-Feruloyl-sn-glycerol*	Phenolic acids	24961	31805	32527	31788	40315	35656	26992	31440	44075	34930	36506	29892	6338.8	8951.8	10959	9	11089	3099.1	6969.1	8208.3	4105.8	6825.1	15421	11448
mws0383	10-Heptadecenoic Acid	Lipids	1705600	1491200	1706100	2404800	2160500	1916600	2111100	1743600	2217400	4158300	4264100	4094700	1002000	1062200	1060300	1597600	1534800	1423700	1596400	1666400	1693000	2699100	2151400	2730100
pmp000571	Apigenin; 4',5,7-Trihydroxyflavone	Flavonoids	7468200	7219000	7492000	9659000	10205000	9191100	6804000	6499800	6462800	6992800	7422900	7680400	1957500	1782500	1758300	2637900	2825300	2453900	3076400	2814200	2361000	1674300	1768900	1853800
pmp000344	3',4',7-Trihydroxyflavone	Flavonoids	345670	365170	390170	468090	566580	445790	356370	327200	332340	325460	391010	394560	100650	95424	95266	133390	145020	137790	139970	147230	125360	91789	103650	90065
Lssp210422	Genistein	Flavonoids	6509900	7205000	7398100	9852100	10329000	9083200	6654300	5900000	5889700	6614000	7368900	6551000	1805500	1680500	1608300	2619200	2619500	2435900	2751600	2803700	2453900	1654900	1805700	1697900
Hmlp006030	4,4'-dihydroxy-2-methoxychalcone	Flavonoids	16580	13340	17787	16859	20325	21390	13330	13283	13482	13281	16195	10615	9	9	9	4225.5	4682.6	5652.9	7761.8	4790.7	7605.1	9	9	9
mws1175	Pinostrobin	Flavonoids	9864.1	11701	10254	24002	15986	24160	13422	11860	11248	15048	13877	12676	2343.9	9	1692.8	9	9	9	3184.7	4006.2	4036.6	9	9	9
mws1297	Benzyl glucoside	Phenolic acids	43795	50031	62731	63323	64483	70850	40772	41336	37229	68064	52244	50305	10106	11818	11961	8842.3	13786	13022	13594	15388	14356	15186	13594	14140
MWS20159	Phenyl-β-D-glucopyranoside	Phenolic acids	383870	382890	454550	641610	632130	659790	373690	323540	361490	562490	589240	483750	130800	129240	112710	128440	123230	118680	126770	121210	143510	154440	143910	157730
Lmxn015337	Methyl palmitate	Lipids	6486	6688.6	7048	7255	6657.4	7736.1	6614.4	8237.9	6879	13085	10639	9290.7	5526.8	4261.6	6114.4	5772.4	4441.5	5057.4	5006.6	7265.1	6382.6	7800.1	9420.1	10113
pmf0293	1-Octadecanol	Lipids	29267	30199	27304	37157	32203	67139	34087	33268	14711	38339	31237	17505	35229	35573	34318	17458	37093	36942	40462	36898	15765	35570	39614	31792
pme2960	Naringenin chalcone; 2',4,4',6'-Tetrahydroxychalcone	Flavonoids	1398800	1539400	1385100	1637200	1684300	1652300	1241600	1351200	1286800	1482700	1551900	1534700	706610	755260	716780	820540	861640	780850	819730	837870	781700	711280	722270	760720
pmp001119	3,5-Dihydroxy-2,4-dimethoxy-9H-fluoren-9-one	Others	385910	367870	346860	398220	442720	422010	335850	325990	303310	372550	373740	343530	190210	171890	189250	222830	221250	213130	216430	214800	211900	200560	193310	195200
mws0914	3,5,7-Trihydroxyflavanone (Pinobanksin)	Flavonoids	8868200	9235600	8908500	9817300	9706000	8943800	7827300	7586800	7610300	8301300	8681900	8694800	4330300	4253200	4209000	5420400	5107600	4888700	5096500	5087800	4964300	3879300	4560100	4318100
pme3475	Butin; 7,3',4'-Trihydroxyflavanone	Flavonoids	30355000	30387000	30416000	34147000	36408000	34954000	29016000	26719000	27258000	28859000	30794000	31856000	17650000	17005000	17299000	18802000	19783000	18815000	19305000	20392000	18779000	16073000	18634000	17921000
pme0376	Naringenin (5,7,4'-Trihydroxyflavanone)	Flavonoids	8872800	9294800	8890100	9767500	10044000	9381800	7342100	7662800	7547400	7478600	8208100	9026800	4344800	4006900	4221100	5055200	5073700	5129500	5451200	4773700	4785800	3815700	4183800	4519900
MWSmce675	Arbutin	Phenolic acids	228700	283470	249320	200210	221490	199740	250270	237760	240970	220250	259290	243950	315030	386450	335230	347610	347380	317980	338090	380430	316790	314830	341170	343680
Lmmn003323	2-Hydroxyhexadecanoic acid	Organic acids	986350	1045200	1303100	2232300	1552600	1711000	1194300	1154200	1264900	1664100	1373900	1421800	880210	760670	867980	952140	826580	836830	885640	935960	988070	1123700	949620	988370
pmp001264	Hexadecylsphingosine	Lipids	2727000	2901800	2908900	3582400	3576800	3293200	3047400	3292000	3400100	3776300	3656000	3870900	2553000	2545300	2212500	2221200	2287200	2710500	2270700	2362400	2313600	2484500	2515900	2302500
pme3285	Afzelechin (3,5,7,4'-Tetrahydroxyflavan)	Flavonoids	5129000	9	4604800	5166700	3460500	4546200	4803200	5204200	4331000	4313600	4578800	4362100	3808000	4248900	3401800	14969000	5571100	5939400	4812500	4539400	8169900	2738000	6167800	7949300
pme1201	Phloretin	Flavonoids	1305900	1404500	1406900	2860300	2751300	2820100	1616200	1679600	1634500	1829500	1947600	2094600	599110	577110	541550	791360	746650	755120	892430	843140	759360	648920	673570	696580
Lmgp004784	Apiferol	Flavonoids	688170	602230	532820	542760	541060	553800	385970	416360	419830	398110	352040	344670	644970	519300	543130	701470	700560	563210	491250	464650	463030	613620	603010	601060
pma0461	14,15-Dehydrocrepenynic acid	Lipids	170440	68762	70264	102780	306910	281700	470860	464080	447210	2958800	2765200	2809600	38555	31272	28659	73468	189890	59250	445100	446840	429270	1170400	1131900	1563000
MWSmce341	Butyl isobutyl phthalate*	Phenolic acids	38410000	36952000	38050000	38144000	37922000	37634000	38844000	38042000	37413000	36827000	38980000	36972000	39338000	38931000	40456000	40259000	39968000	39827000	38272000	37658000	38990000	38750000	39237000	39028000
Lmlp012720	Dibutyl phthalate*	Phenolic acids	37057000	36984000	38097000	38071000	38230000	37215000	37752000	38165000	38444000	36326000	38277000	36948000	39903000	40402000	39060000	38760000	38457000	38598000	37675000	38927000	39752000	38211000	37012000	39000000
Lmxp011770	Diisobutyl phthalate*	Phenolic acids	36343000	37797000	37913000	38156000	38177000	38006000	37858000	37840000	37000000	37161000	35777000	36969000	39958000	37938000	38444000	38758000	38948000	38472000	37599000	37905000	39845000	37626000	37870000	39157000
mws0367	α-Linolenic Acid	Lipids	23291000	23053000	24701000	36939000	35214000	32805000	43074000	43178000	45972000	68229000	68667000	68732000	18033000	16151000	18104000	25498000	23612000	23877000	32661000	35015000	31992000	42345000	42871000	50111000
pmb0889	Punicic acid (9Z,11E,13Z-octadecatrienoic acid)	Lipids	941420	1041500	958830	1772300	1774200	1688900	1520500	1300500	1394100	4422700	4219200	3840300	607580	633790	753890	889710	757980	924400	1411200	1325400	1137200	2442000	2976000	3350000
MWSmce692	γ-Linolenic Acid	Lipids	76444	73659	75375	122820	113720	111540	144060	149420	152960	309460	293390	295390	54155	53360	57443	79636	74275	72978	105290	110360	100900	144240	144820	173650
Lmbn005923	Crepenynic acid	Lipids	73509	70046	73223	119530	115190	103040	144980	141310	157630	286690	310880	280280	56420	54450	53472	72376	72833	72971	104420	104440	95519	136180	146210	176760
pmb1650	Octadeca-11E,13E,15Z-trienoic acid	Lipids	9249100	9720600	9599100	9129900	9366100	8971800	9209900	9222100	9254700	9225300	9241200	8585200	9620900	9418700	9261800	9105700	9367500	9529800	9177900	9389100	9345500	8787200	8759000	9227500
mws0629	L-Aspartyl-L-Phenylalanine	Amino acids and derivatives	54720	65181	62970	52154	48596	58343	63349	54980	74877	69629	63205	52508	40877	42301	41393	59482	40819	44809	67813	64187	52262	59338	36333	40571
mws1491	Linoleic acid	Lipids	20517000	18073000	16892000	35046000	30787000	31724000	35984000	24796000	33987000	56352000	58663000	55769000	17767000	19448000	19937000	25180000	23418000	23802000	30003000	27831000	31322000	39254000	36486000	37181000
Lmbn006152	(9Z,11E)-Octadecadienoic acid	Lipids	44234	35451	33691	69214	57833	62335	68326	54784	65612	105320	121840	107090	35879	40243	42048	50083	44160	47245	55005	60756	55084	74114	67527	79826
MWS4354	N6-methyladenosine	Nucleotides and derivatives	44495	42514	55511	65792	54396	52230	50089	53087	35804	72269	66804	70447	17660	23321	21251	24174	31587	23172	39832	37195	28547	30597	36441	34683
Hmhp001812	2'-O-Methyladenosine	Nucleotides and derivatives	962460	928510	1179100	1702500	1391500	1263500	896290	739240	969430	1442000	1195400	960200	1257500	1248700	1068400	1595000	1719500	1540800	1309700	1306900	1426300	1328400	1152000	1186200
MWSmce349	Laurocapram	Alkaloids	97614	92481	102570	26966	20380	21324	62348	55906	61604	295180	240530	241810	5612.2	5090.5	5385.9	31176	24524	28902	21953	19948	19837	10228	8778.9	9644.5
YC512118	Oleamide (9-Octadecenamide)	Lipids	3123.1	4309.3	5916.1	3366.4	4507.9	4579.9	3567.8	3586.9	3930.2	3785.8	2797.9	3003.1	4584.5	4860.7	4589.4	5488.3	5528	9019.4	4867.1	11299	7676.9	3303.7	4039.6	8182.6
mws2623	11-Octadecanoic acid(Vaccenic acid)*	Lipids	11913000	11749000	12776000	22630000	17312000	16423000	13245000	11365000	11416000	16609000	17830000	17169000	7333300	7903600	8669000	11362000	11220000	8736700	10733000	10789000	11074000	12737000	10222000	10381000
Lmyn012331	Petroselinic acid*	Lipids	12822000	11491000	13322000	23164000	18547000	16910000	14183000	11758000	12230000	17004000	18813000	18079000	7902000	8216200	8817800	12287000	11857000	9529100	11647000	11730000	11976000	13444000	10526000	10745000
MWSmce333	Crotonoside; 2-Hydroxyadenosine	Nucleotides and derivatives	198660	153860	186830	320620	286390	278840	167330	193670	221370	282710	238920	273910	289510	234060	231010	309620	274580	194980	511090	283800	345990	323310	279150	313280
pme1178	Guanosine	Nucleotides and derivatives	1597200	1729400	1980300	2660900	2256600	2197800	1927500	1668500	1857400	2545900	2367200	2199100	1605900	1290700	1291600	2201600	2093900	2019400	2504900	2462600	2604900	2547400	2448900	2268700
Zmzp005934	Stearamide	Alkaloids	59066	19402	22782	15739	23629	20937	36150	30154	31675	16971	36071	31668	23702	25269	27075	21188	21231	32526	17260	66879	30031	14286	21369	14512
mws4160	Wogonin (5,7-Dihydroxy-8-Methoxyflavone)	Flavonoids	92003	98383	91606	107390	131890	111180	84789	77499	79531	98807	107760	99932	31183	29553	24207	28909	31403	36621	41923	38125	41480	20732	24966	15631
mws0051	Acacetin	Flavonoids	113240	119750	125360	155800	168980	158000	97089	98687	108980	117240	134250	123180	41301	36128	32568	41304	42288	41606	54343	52495	49660	31638	31407	27201
mws0129	Genkwanin (Apigenin 7-methyl ether)	Flavonoids	124100	125310	126040	163580	165650	149690	106050	104560	96125	125340	137150	137720	37204	40396	28749	43787	41362	43555	50885	49951	47533	31445	33227	32606
mws0918	Prunetin (5,4'-Dihydroxy-7-methoxyisoflavone)	Flavonoids	363220	351850	377980	449260	472880	434930	361350	323100	354550	391750	416890	389760	190490	189170	169840	207560	195600	194580	240610	247330	221510	154070	143740	141990
mws0668	Xanthosine	Nucleotides and derivatives	280420	111610	151590	460270	264340	386270	127540	259560	208480	214480	191830	131970	243440	194570	274760	307670	202370	281000	638370	446760	433730	251750	279470	293640
MWSslk110	Helecin	Phenolic acids	2121700	2386700	2416100	3420700	3167600	3006800	1874500	1673400	1809500	3237900	2986200	2846000	844650	875130	813170	1040300	916580	783540	1136400	1066000	1176100	1254600	1283000	1380800
pma1751	N-(beta-D-Glucosyl)nicotinate	Others	26595000	25597000	28615000	27513000	23621000	25454000	26372000	21333000	22385000	28850000	26909000	25988000	28918000	22989000	25065000	28251000	28193000	22476000	28839000	27825000	30330000	35035000	25122000	32627000
Lmmp004504	2'-Hydroxygenistein	Flavonoids	320620	376600	458100	514920	589130	364260	364120	422370	336970	767040	793670	809970	287180	338470	370230	167510	194230	235640	360840	255470	232600	189030	205910	200720
mws1068	Kaempferol (3,5,7,4'-Tetrahydroxyflavone)	Flavonoids	360810	351940	360530	462680	490630	381060	380490	403740	388200	448000	510200	498130	323660	314860	304120	353490	398210	359670	383560	391110	356940	244700	306100	288770
MWSHY0058	Luteolin (5,7,3',4'-Tetrahydroxyflavone)	Flavonoids	320620	376600	458100	514920	589130	364260	364120	422370	336970	767040	793670	809970	287180	338470	370230	167510	194230	235640	360840	255470	232600	189030	205910	200720
Cmsp008121	7-O-Methylnaringenin	Flavonoids	47532	44264	47386	55792	60693	49695	44082	39475	39186	50818	46388	42046	22094	20781	16271	16538	16737	16864	25043	16422	18768	23931	21056	21007
mws1034	Isosakuranetin (5,7-Dihydroxy-4'-methoxyflavanone)	Flavonoids	10120000	8599100	10716000	14315000	14557000	14240000	7858400	9391800	9055400	10695000	12053000	11600000	5400900	5274800	5094700	6753100	6798300	6757600	8301000	8651100	7265200	5110700	5106800	4973100
pme1662	5,4'-Dihydroxy-7-methoxyflavanone (Sakuranetin)	Flavonoids	40012	39422	43086	55272	52111	48049	40563	34769	39178	44842	41323	36269	21261	19194	17895	17003	18013	11689	22665	17932	19671	20476	16589	18114
pmn001511	3-Hydroxy-5-Methylphenol-1-O-Glucoside	Phenolic acids	44047	46601	37385	51209	45672	55242	41059	44154	47157	55858	53147	46089	64498	44036	46556	74752	58014	59423	52636	42417	50081	59401	51721	62985
MWSslk132	Hexadecanedioic acid	Lipids	752010	724470	775630	1108300	1115100	978000	869190	832820	844500	943850	924150	912480	522640	496930	480180	635350	620140	581920	744940	738730	716470	541410	536800	552100
Zmyn005252	3-Hydroxy-palmitic acid methyl ester	Lipids	54568	53403	54033	58647	67382	69499	48803	43013	43076	73730	65416	61435	35586	34821	39793	46013	45763	41755	37988	43249	46693	43363	43300	46432
mws1094	Aromadendrin (Dihydrokaempferol)	Flavonoids	11510000	11403000	10760000	13188000	12190000	11268000	10708000	10398000	10544000	11156000	11900000	11321000	7006000	8113000	8142400	8706300	9024600	7961700	8256100	8612300	7473600	6469500	6736600	7321000
mws0064	Eriodictyol (5,7,3',4'-Tetrahydroxyflavanone)	Flavonoids	21463000	22693000	23547000	38899000	43232000	40246000	24926000	25975000	26575000	32309000	29755000	32931000	11473000	10355000	10457000	13409000	13614000	13039000	13957000	12765000	12421000	12141000	13095000	13621000
Cmxp005429	Okanin	Flavonoids	5768400	5816200	6610800	4980300	6170900	8109000	5906500	3761200	5170000	4175200	4761000	6666400	1502100	2404200	2342400	1513700	1592600	1732700	1474100	2431300	2213900	2064000	2555700	1640600
Lmsp004137	3,4,2',4',6'-Pentahydroxychalcone	Flavonoids	4799300	4061800	4380600	7416500	8305100	6556600	9	4916300	7173400	5905100	9	4881100	9	6596400	7325800	10633000	6925600	10245000	7176700	8910100	8240400	8606200	7431800	8798700
Lmyn007883	9,16-Dihydroxypalmitic acid	Lipids	387470	383050	387670	531780	524030	448820	387420	383820	366860	454270	469650	457070	246990	257090	218750	287350	273810	276580	330680	309730	306230	242450	265120	278210
pmn001686	10,16-Dihydroxypalmitic acid	Lipids	21635	19546	20003	27854	23747	22687	15879	13041	20386	11759	21012	20144	10163	14336	10095	12446	11230	9113.4	14272	10163	12484	10733	13181	14032
pmb3081	Glucarate O-Phosphoric acid	Others	13187000	13542000	14472000	7770900	10623000	10688000	14564000	14779000	14853000	15728000	14731000	16021000	14133000	14047000	12388000	13319000	13045000	13525000	13218000	12340000	13186000	13509000	13516000	14249000
pme3163	D-Sedoheptuiose 7-phosphate	Others	11476000	11444000	11177000	6658300	9061500	8093500	11009000	10527000	11149000	13033000	12914000	11079000	11295000	11398000	11022000	10409000	11798000	11444000	9828400	9101300	10203000	8863900	10270000	10836000
Lmyn003835	4-(3,4,5-Trihydroxybenzoxy)benzoic acid	Phenolic acids	32942000	33040000	35310000	35679000	34468000	32721000	31438000	41585000	36098000	33877000	38367000	30798000	38404000	38349000	26004000	39841000	42985000	39240000	38419000	36787000	33780000	39759000	39044000	39393000
mws0054	Catechin	Flavonoids	3247700	3780900	2369600	3272600	2774000	2595500	2858200	2913800	3737200	3259000	3329700	3144600	3325100	3292400	2318300	3062900	3032500	3750900	2918100	3541800	2749700	3737700	2882700	2857100
Lmhn004030	5,7,3',4',5'-Pentahydroxyflavan (Tricetiflavan)	Flavonoids	854190	1718700	1711000	1761200	1982100	2039400	1692700	1567200	1669300	2017700	1653500	1667300	2475900	2677700	2606200	3469000	3481600	3014900	2959000	2707500	3308900	3137800	2894000	2361700
pmb0885	4-Oxo-9Z,11Z,13E,15E-Octadecatetraenoic Acid	Lipids	16627	13736	16110	20011	17750	19226	14186	11556	14346	27947	21693	16950	9492.6	6379.7	8410.4	9276.7	10942	11520	15837	16056	15405	14304	11451	11190
Zmyn004548	12-Oxo-phytodienoic acid	Lipids	1964.8	2284.3	2092.3	5263.3	4483.7	4590.8	4771.9	4378.6	5336.4	15620	11896	13356	2332.6	1804.8	2227.9	3042.3	3176.4	2329.4	2093	2857.3	3760.3	4473.3	5185	4962
MWSmce689	Methyl linolenate	Lipids	87117	85041	80786	107480	96109	88867	90176	86565	71270	89050	81178	79132	115920	109840	101300	114880	105110	131680	101520	104520	117190	117410	87568	90973
Zmdn001564	γ-Glutamylphenylalanine	Amino acids and derivatives	28565	24491	22706	39275	22307	25929	51118	57069	56105	57184	62605	47176	13133	7176.8	10710	17336	18857	17855	10715	19421	17937	23465	21930	12752
Lmbn005443	13-KODE; (9Z,11E)-13-Oxooctadeca-9,11-dienoic acid	Lipids	3149.1	2985.4	3598.9	5526.4	4643.3	3228.2	5560.3	6245.2	5392.9	18340	19795	14039	9	9	9	2739.6	5008	3243.9	4859.8	4884.7	2444.4	8283.5	7041.5	9085.3
pmb2792	13-Hydroxy-6,9,11-octadecatrienoic acid	Lipids	72481	71005	73416	73862	75061	85385	71826	69701	73069	84136	76373	74009	79355	75284	72048	87074	78456	70435	77505	88374	79178	77815	79003	85945
Zmyn004732	2R-hydroxy-9Z,12Z,15Z-octadecatrienoic acid	Lipids	267720	275100	287330	589840	539910	538400	424190	385420	425030	1254100	1304100	1268500	201230	190170	190200	221240	215670	211120	304490	292580	286070	709570	705330	853250
Zmyn004676	17-Hydroxylinolenic acid	Lipids	119660	120290	117450	215740	207770	202430	182590	176070	189930	246860	267040	257420	134670	124750	134580	138390	149610	142780	155540	156170	151050	161500	172220	174700
pmb2786	9-Hydroxy-10,12,15-octadecatrienoic acid	Lipids	2669.1	2048.4	1509.3	5514.8	4261.3	3795.4	6186.8	6027.7	6352.8	16627	17481	16475	2957.2	2863.4	1476.5	3042.5	3168.6	3838.7	3379.2	4489.5	5185.2	8489.8	8651.9	9468
Lmqp000329	5-Aminoimidazole ribonucleotide	Nucleotides and derivatives	804610	786520	802750	1285500	1124400	1277600	472980	461320	548540	679140	597020	667400	524650	483700	436180	672150	518220	518400	406740	477170	485570	482830	401200	466910
Lmyn004144	Prunasin	Alkaloids	8641600	8134800	8008800	9572400	9387700	9801900	8960300	8954500	8166400	8345800	8482300	8174300	9500600	9161700	8684400	11494000	10402000	11271000	10363000	10700000	10764000	9858400	9099700	9400300
Lmtn003032	Sambunigrin	Alkaloids	1654600	1573000	1808700	1753200	1576000	1699300	1812300	1940900	1552400	1693100	1403400	1859400	2280800	2040800	1649300	2392600	2201900	2218000	2127200	2324000	1790500	2121200	1921900	2171300
Hmqp005455	15(R)-Hydroxylinoleic Acid	Lipids	234990	262160	261740	428500	459820	402860	266110	255980	256050	334530	343990	323840	124160	125170	125250	161780	156690	146150	174270	179720	159010	174510	156440	183540
Hmqp005411	9-Oxo-12Z-Octadecenoic acid	Lipids	253700	251910	274470	429490	438630	398810	281960	261550	266350	346250	351500	322940	133860	120280	118570	168050	154700	149580	171390	171480	184380	173870	168990	193000
pmb2799	12,13-Epoxy-9-Octadecenoic Acid	Lipids	42477	44473	46376	82414	76930	76568	67537	62951	71441	85507	86476	81657	56978	45703	48695	62510	58582	55488	59188	57384	52701	59788	58838	64232
Rfmb091	9S-Hydroxy-10E,12Z-octadecadienoic acid*	Lipids	295840	296270	326990	597580	585940	551030	480080	483920	499570	904790	874900	893290	352460	316300	315560	386690	375520	368680	449810	432910	421060	477970	479130	568130
Lmbn005662	9(10)-EpOME;(9R,10S)-(12Z)-9,10-Epoxyoctadecenoic acid	Lipids	66186	71144	67543	125560	129450	116880	103180	99857	104830	182840	173980	181330	75903	71459	70811	85225	82634	78369	90537	91775	86598	110910	104850	124300
Lmbn005369	13(S)-HODE;13(S)-Hydroxyoctadeca-9Z,11E-dienoic acid*	Lipids	283730	285940	307040	587090	536450	532470	459010	457370	466160	870950	878530	855930	334560	295130	288640	390650	346550	355340	419430	422350	398940	448400	475200	533550
pme1474	5'-Deoxy-5'-(methylthio)adenosine	Nucleotides and derivatives	3903400	3455500	4080200	2831900	2135900	2369700	6051200	5828600	5488700	2551500	2846100	2814800	3240300	2737800	2817100	2039300	1778100	2245200	5125000	5114100	5491500	2754200	2429600	2742700
Zmyn004714	Ricinoleic acid	Lipids	26378	31094	30143	50475	47971	47270	34524	34838	40375	39184	45428	39670	28415	24440	26568	29534	32235	27824	28242	26821	28353	27111	29474	30032
pmf0297	1-Eicosanol	Lipids	28999	32723	16091	36337	33785	53789	24396	39699	35660	26450	49403	24879	29337	26358	32987	31519	32509	29923	33552	30464	33065	31247	31494	16808
pmp000548	Pratensein	Flavonoids	78389	68891	44966	130820	111270	126550	83576	80614	73017	84992	95436	94997	53253	26240	44046	54987	53269	61157	59240	56675	60636	45410	41804	55896
Zmhp003514	6,7,8-Tetrahydroxy-5-methoxyflavone	Flavonoids	75587	69844	69130	96020	120060	98423	89172	75093	52674	76437	68872	54959	44162	40998	50201	55314	56727	61072	58542	60435	56532	46453	48387	54903
mws0058	Diosmetin (5,7,3'-Trihydroxy-4'-methoxyflavone)	Flavonoids	53189	88602	73543	104060	111770	91093	100790	88842	87991	89321	109620	79824	69878	65301	62595	83598	87604	74807	83087	85657	77169	72443	70393	71094
pmp000001	Hispidulin (5,7,4'-Trihydroxy-6-methoxyflavone)	Flavonoids	75587	69844	69130	96020	120060	98423	89172	75093	52674	76437	68872	54959	44162	40998	50201	55314	56727	61072	58542	60435	56532	46453	48387	54903
MWSHY0126	Kaempferide (3,5,7-Trihydroxy-4'-methoxyflavone)	Flavonoids	12086	13358	9128.6	15025	15279	13747	10282	11235	11818	16160	15218	12299	5582.2	9994.5	9915.7	6211.6	8207.4	6863.5	8648.8	9922.9	9914.7	4859.6	5875.1	5944.2
Zmhn001926	1-O-Salicyloyl-β-D-glucose	Phenolic acids	37914000	39414000	38746000	40246000	42762000	42487000	43294000	41638000	40213000	51975000	44154000	46741000	35706000	34212000	31762000	30862000	27642000	27609000	38777000	39415000	38358000	34153000	34231000	34148000
pmb3142	Salicylic acid-2-O-glucoside	Phenolic acids	2836900	3190300	3634000	3725200	4020700	3948400	3503600	3338900	2900000	3758900	3388200	3803000	6917200	5161300	5849500	8194300	7530800	7143600	9041100	7647200	8746000	7922000	7284300	7389900
Hmtn001302	Glucosyloxybenzoic acid	Phenolic acids	37409000	40282000	41379000	47353000	45182000	47051000	43943000	43148000	43370000	54745000	50088000	51844000	38622000	36846000	37869000	34597000	31462000	29269000	43254000	43905000	44243000	37504000	35300000	35389000
pmc1990	4'-Hydroxy-5,7-dimethoxyflavanone	Flavonoids	7568800	6885800	9740300	15943000	8478400	9745800	8708300	10821000	8980800	8170300	10187000	10278000	10382000	11080000	9519600	11097000	10943000	11492000	12292000	13875000	11695000	11028000	11747000	11468000
Cmmn012461	Dehydroabietic acid	Terpenoids	263160	258480	257470	294410	264110	267390	233790	290020	277550	285180	280770	249630	244420	236910	280230	253270	246010	257130	249060	253100	225290	258500	364380	302630
MWS5235	12-Hydroxyoctadecanoic acid	Lipids	36148	35808	34453	46747	46370	41315	32382	72857	31334	41804	42060	42805	18533	17674	16177	18204	17645	16839	23418	22503	22844	21813	21348	22342
Zmyn005384	2R-Hydroxyoctadecanoic Acid	Lipids	193980	200530	235830	364930	272690	261000	197540	180220	200230	274200	241810	246600	198880	181560	191380	212250	198210	174450	182430	193850	214960	199360	177490	193800
pmb3079	N-Acetyl-D-glucosamine-1-phosphate	Others	559150	434270	520450	557890	589370	502540	577200	637550	569710	726440	667920	723150	526470	477670	393400	563830	622380	590230	621200	671340	749790	578330	528430	585720
Hmyp002315	3,5,7,4'-Tetrahydroxy-Coumaronochromone	Others	641950	731090	876270	907870	618280	674320	406980	424140	428070	1066000	371250	1487700	348320	1050600	450820	1251200	1143300	693600	591230	456500	705500	466660	269830	712980
mws0920	Tricetin (5,7,3',4',5'-Pentahydroxyflavone)	Flavonoids	223440	252470	249420	196650	169570	168280	224700	186240	229130	202970	242710	240390	148060	140420	90561	131480	157160	157820	175520	184480	157010	176380	181310	170970
MWSHY0049	Hesperetin	Flavonoids	876240	948440	999200	1112000	990820	936100	850720	782480	785910	1069400	1099700	1081300	310960	284880	321180	9	9	9	9	9	9	9	9	9
mws1033	Homoeriodictyol	Flavonoids	1915200	2015600	1876700	2114600	2372800	2135100	1386200	1591800	1491300	2092300	2303500	2526200	438220	462890	463430	433980	494330	427620	438930	401370	401620	407220	430860	432140
Lsmp121705	Tachioside	Phenolic acids	290960	255510	311130	390260	377860	493900	424820	418950	453830	359910	295240	288480	429110	308460	288600	305290	316210	287690	356980	470120	513110	329610	381150	485890
Hmsn002598	Salirepin	Phenolic acids	310530	316610	287300	498240	374540	441500	427580	368090	363230	398680	344380	402910	287940	323990	297410	406490	403080	392020	426890	421360	368640	410300	410100	421340
MWSmce549	1-Monomyristin	Lipids	443200	439330	422960	396320	367410	302550	332690	378480	377690	391290	394650	377300	370550	347380	392990	399520	381780	363310	396050	404420	424230	427820	448570	372680
mws1375	Nicotianamine	Alkaloids	3808400	3728800	3145500	4703100	5149100	5008600	4089100	3453000	4333000	4976600	4836800	5141300	3203800	4087300	3417100	3708000	4731800	4604700	4456600	4164600	4265600	4495900	2026200	3135300
mws0044	Taxifolin(Dihydroquercetin)	Flavonoids	7087900	7372300	7374300	14846000	13378000	13421000	10142000	10068000	10022000	8943400	11002000	9903600	8441300	9638400	8832400	9680900	10235000	9800200	9711600	9944100	9059900	7451100	8566300	7591700
Lmmp003109	3'-O-Methyl-epicatechin	Flavonoids	181730	228250	225670	211320	175430	226660	278530	222620	215680	257410	176880	213680	243310	187040	181730	316740	259610	277520	267470	213680	290570	345780	258420	323780
MWSHY0098	Epigallocatechin	Flavonoids	393540	434750	445000	512900	476310	552800	530070	551750	559230	559380	563730	559760	542420	587230	550840	622980	668380	672730	604240	601140	629600	613000	634010	672730
pmb2855	L-Glutamine-O-glycoside	Amino acids and derivatives	38425	44502	42534	42698	40528	51411	58467	44767	46969	57482	31225	54288	44115	26935	32951	31543	39050	30810	37000	43002	39921	40707	32117	37030
pmn001610	Eicosadienoic acid	Lipids	478750	498870	527840	929780	884720	703010	696070	607760	695900	1126900	1186500	1170000	498890	569160	582710	693340	689530	587530	699840	626510	655830	780760	702300	725510
pmb2857	L-Glutamic acid-O-glycoside	Amino acids and derivatives	19531	42305	25490	10507	16388	31284	18610	24717	35342	21086	29645	23269	35960	38976	21843	19779	24203	19552	22504	32978	12973	18669	23606	29092
Lmhn003074	Feruloylmalic acid	Phenolic acids	30548	31718	24721	43643	34903	40829	28635	19091	25956	54850	72666	60269	18808	16178	16827	32214	31062	14919	37085	35659	37634	18824	17458	20746
pmb2791	9-Hydroperoxy-10E,12,15Z-octadecatrienoic acid	Lipids	30921	33988	34743	39432	42571	40076	32736	36584	38177	57589	43198	61653	36292	30532	36610	27943	32524	30345	31595	35040	33555	23093	40893	46720
Lmsn004674	1-O-Cinnamoyl-β-D-glucose	Phenolic acids	59188	64331	84253	63069	76910	69289	49948	38608	39401	59589	67210	45744	23641	24331	31793	35888	17239	29951	17925	24152	19899	25721	34135	25647
Zmyn004449	9-Hydroxy-12-oxo-10(E),15(Z)-octadecadienoic acid	Lipids	12831	12374	16857	28645	29142	19059	19429	26922	24504	101510	101880	79309	17593	11055	12501	16007	17493	16681	17894	19714	18369	51612	56968	60644
Zmzn003953	13(s)-hydroperoxy-(9z,11e,15z)-octadecatrienoic acid	Lipids	298350	293650	320950	240610	229790	191800	195590	206220	219560	258300	253810	237180	158030	144220	160730	188270	160470	154470	184000	153750	174560	208340	205930	223780
Lmap001823	Dhurrin	Alkaloids	130450	152180	131530	209480	170080	148390	160190	97925	144430	164510	151890	118330	160950	161040	145640	206650	165170	135910	199620	219340	168820	212800	204190	207020
Hmtn001358	2-(D-Glucosyloxy)-4-hydroxybenzeneacetonitrile	Alkaloids	7066	8598.6	9588.5	9695.1	9752.1	10618	14312	10690	8165.1	8159.1	9739.8	11696	10623	9185.1	12755	15762	12210	14285	14285	14795	17796	10764	8075	12137
pme3967	2-(Dimethylamino)guanosine	Nucleotides and derivatives	345060	344530	383390	501240	401370	452220	272170	268400	294660	349850	307810	347790	306160	268200	257760	343410	294190	280460	329930	248830	288040	376090	275190	335010
Lmcp002302	N6-(2-Hydroxyethyl)adenosine	Nucleotides and derivatives	362890	317860	354530	419320	376340	378300	268920	222930	237180	353160	325320	324780	275980	260890	231600	365410	310680	294120	330760	285300	258510	337770	228810	304260
Lmtn003441	2-Acetyl-3-hydroxyphenyl-1-O-glucoside	Phenolic acids	114150	121430	108980	130810	133160	157280	95289	101330	111080	153550	120470	96379	127830	129180	116140	124160	116620	128240	141190	162810	155290	110160	118220	96885
Zmjn004133	9S-Hydroperoxy-10E,12Z-octadecadienoic acid	Lipids	52353	66108	84277	133090	135510	128690	88168	101620	89081	336230	317450	342320	48479	47151	48420	68115	95838	66994	79544	70022	68620	137240	151150	171010
pmn001689	9-Hydroxy-12-oxo-15(Z)-octadecenoic acid	Lipids	9	9	9	10084	11032	9371	19088	18674	16247	53087	57400	51566	9	9	9	9	9	9	11770	13587	15198	21148	24704	27323
Rfmb087	9-Hydroxy-13-oxo-10-octadecenoic Acid	Lipids	52353	66108	84277	133090	135510	128690	88168	101620	89081	336230	317450	342320	48479	47151	48420	68115	95838	66994	79544	70022	68620	137240	151150	171010
pmb2804	13S-Hydroperoxy-9Z,11E-octadecadienoic acid	Lipids	268370	271460	264980	617910	566280	524740	393230	361740	377230	1088800	1148400	1204600	164630	149320	149360	190110	171470	183440	269150	227350	210230	531970	583770	723540
MWS80006	9-Hydroperoxy-9Z,11E-Octadecadienoic Acid	Lipids	35896	28965	29390	26301	37020	24323	26421	26050	30047	72628	89258	85762	25739	31894	24049	21832	24329	27077	29242	29651	27523	61590	57024	61303
MWS80007	13-Hydroperoxy-9Z,11E-octadecadienoic acid	Lipids	83496	83563	91235	158720	133130	135680	102550	104480	100460	98462	115030	99982	51883	52561	51973	71044	64980	55212	74558	70190	60063	62824	64546	54619
Lmbn005287	7S,8S-DiHODE; (9Z,12Z)-(7S,8S)-Dihydroxyoctadeca-9,12-dienoic acid	Lipids	83496	83563	91235	158720	133130	135680	102550	104480	100460	98462	115030	99982	51883	52561	51973	71044	64980	55212	74558	70190	60063	62824	64546	54619
Lmbn004685	5S,8R-DiHODE; (5S,8R,9Z,12Z)-5,8-Dihydroxyoctadeca-9,12-dienoate	Lipids	41500	35735	38839	47375	40778	43698	44540	37078	41742	42509	36101	37209	37007	32351	43942	35437	44513	39937	44414	44782	45159	47579	42220	48981
Lmtn001630	2-Glucosyloxy-2-phenylacetic acid amide	Alkaloids	653190	607150	623320	2199400	2133600	2124300	3359400	2978700	3244800	3897200	4040800	3869800	1064600	697720	789480	2416800	2040100	2198400	7777800	7661600	8082600	9153100	8439400	8784600
Lmsp008392	4',5-Dihydroxy-3',5'-dimethoxyflavone	Flavonoids	5138.9	5254.2	4393.2	5085.4	2938	1983	3430	3802.9	4093.1	3918.5	2282.9	3915.8	624.71	2111.9	1982.9	2941	1358.9	2824.1	2469.5	1302.6	1722.3	2483.6	1859.3	2327.6
Lmyn002403	Mandelic acid-β-glucoside	Phenolic acids	20112000	19238000	21205000	27136000	26792000	26597000	20651000	20105000	21093000	30160000	25685000	28623000	12429000	11292000	10407000	12505000	12175000	10734000	16050000	15586000	17371000	19793000	16342000	19321000
Lmmn002179	Methyl salicylate-2-O-glucoside	Phenolic acids	708190	742340	747970	959850	995110	1007300	845670	738970	691160	939420	856010	1020400	662280	537030	543600	867180	678950	693690	764470	857510	698370	930470	783830	802360
Cmzp002057	6-O-Acetylarbutin	Phenolic acids	47034	21681	12533	146420	125470	48970	67345	60230	66891	90621	70197	21172	79304	63633	57803	96051	92701	79817	17401	45293	39882	109060	95043	13233
Lmbn007891	Hydroxy ricinoleic acid	Lipids	34184	32587	34634	56458	51387	48925	72328	68662	75997	250470	243690	275070	26461	22757	25551	25163	28407	33188	63123	61420	66462	121290	137270	161630
Lmbn005487	12,13-DHOME; (9Z)-12,13-Dihydroxyoctadec-9-enoic acid	Lipids	540150	552300	545850	613520	597300	541480	441010	421980	415710	603830	601280	567950	124850	120710	115420	206090	205230	202960	198350	192370	191230	205620	189090	205430
Lmbn005822	9,10-DHOME; (12Z)-9,10-Dihydroxyoctadec-12-enoic acid	Lipids	18967	21083	23346	62284	57204	51052	29576	28638	28628	30793	31962	31950	9672.1	9733	8551.5	11909	12561	14229	11279	11408	11986	12416	12830	14791
Lmqn004838	3-O-Methylellagic acid	Tannins	1272200	1733200	1191400	767260	1329900	711560	898180	2690400	1700400	1475800	1358200	819980	1319800	2153400	1679900	1262400	1215600	2206800	933440	1300200	1415600	1973300	1310800	1880200
pmp000003	Nepetin (5,7,3',4'-Tetrahydroxy-6-methoxyflavone)	Flavonoids	13428	11231	15897	13119	12999	21236	13619	18407	14371	17361	10425	15877	9	9	9	9	9	9	9	9	9	10658	8560.2	12993
mws0066	Isorhamnetin; 3'-Methoxy-3,4',5,7-Tetrahydroxyflavone	Flavonoids	56489	55158	50808	90747	95204	82495	53117	56661	64977	66379	77240	87365	31942	26625	23301	39591	37277	33335	44274	41183	40046	25538	22315	22639
Lmmn004912	3-O-Methylquercetin	Flavonoids	46780	46120	44472	73225	74694	72585	50880	50982	52457	65668	63461	68361	32985	20878	24043	31443	33492	31457	42284	40212	32331	25844	22732	20545
pmb2871	1-O-Gentisoyl-β-D-glucoside	Phenolic acids	46233000	48748000	48662000	60852000	56344000	52703000	41702000	39597000	43697000	56170000	57289000	54102000	40243000	37291000	35991000	50734000	50023000	49434000	55097000	51385000	54751000	53811000	48129000	52679000
pmn001367	Protocatechuic acid-4-O-glucoside	Phenolic acids	49366000	53631000	53475000	73579000	63711000	60120000	51545000	47002000	49614000	67602000	50680000	64629000	30755000	28302000	29733000	41467000	36326000	35181000	43820000	42970000	42419000	43547000	40132000	40452000
Hmtn001120	5-(2-Hydroxyethyl)-2-O-glucosylphenol	Phenolic acids	8910900	8194000	9229400	8757700	9195200	7651700	6943600	6085100	6199500	11781000	9662600	8939700	11661000	11004000	11069000	16073000	16296000	13072000	18761000	20741000	17592000	13045000	16160000	16330000
Zmtn001661	Vanilloloside	Phenolic acids	49478000	54197000	54753000	74861000	65119000	61675000	50107000	45824000	52177000	10750000	47448000	65494000	31290000	28036000	28224000	40493000	36653000	36106000	43980000	44722000	42370000	43975000	39263000	40854000
pmb2221	4-Hydroxysphinganine	Lipids	280010	296410	393540	526490	439580	517280	476650	465280	492780	616940	624140	589230	351690	331770	314400	245480	236990	158480	210170	237810	240840	234780	231840	229840
MWSHY0048	Dihydromyricetin (Ampelopsin)	Flavonoids	226600	190300	172320	200870	176200	133960	241450	302710	170980	192180	157690	195890	153380	176360	207940	194200	184050	185370	250390	252000	209670	220810	211890	210020
pmb0751	Trans-5-O-(p-Coumaroyl)shikimate	Phenolic acids	36362	54002	43218	62254	61292	49948	32678	49848	51956	43560	60152	35324	19774	18976	18724	19571	31298	23863	29748	37410	21825	41222	34227	17635
mws0582	S-(Methyl)glutathione	Amino acids and derivatives	197730	211320	140790	165570	204190	133160	220640	249290	268520	199550	131000	175580	309290	352670	217560	188520	215410	242590	174110	213770	283600	239690	282170	289450
pme2074	Jasmonoyl-L-Isoleucine	Amino acids and derivatives	8179.6	7949.6	7145.1	10014	9142.1	8912.7	26630	28074	29380	24904	21262	21825	16395	17178	17518	22276	28628	25493	39637	35451	37650	37922	39967	37797
pme3188	Uridine 5'-monophosphate	Nucleotides and derivatives	63042	38182	48884	51701	45554	51307	46611	33779	44009	113290	48619	51227	65623	38343	35481	45382	36202	45044	42977	48911	40258	48054	53546	56444
Lmbp003825	Skimmin (7-Hydroxycoumarin-7-O-glucoside)	Lignans and Coumarins	3925700	5617700	5670800	8289800	6747500	10399000	5188500	4365800	6089200	4470700	5491400	5662200	1073500	623020	852970	1870400	1566200	1459100	1522900	1163200	2299200	2187600	1367200	1268100
Hmqp006023	Ethyl 9-Hydroxy-10,12-octadecadienoic acid	Lipids	12952	11879	13229	15136	15600	10936	8128.5	8039.9	12515	11215	13613	11089	8780.1	8966.5	9653.7	10241	9568.8	20490	11758	11638	11726	9640.1	9233.7	9513.2
mws0983	N-Oleoylethanolamine	Alkaloids	103930	109640	120530	123430	117790	98441	74357	81704	113030	102290	124900	97539	70639	71746	76316	87916	84089	182070	104130	91567	85228	87317	87468	83609
Jmwn002494	(2E)-3-[4-(β-D-glucopyranoside)-phenylacrylic]-acid	Phenolic acids	1409500	1297000	1598200	2126800	1807800	1904000	1552400	1397300	1580700	1493900	1590700	1521600	1425600	1417700	1257400	2020100	1839400	1716100	1724400	1790300	1887900	1969600	1975700	1868700
Zmhn002301	p-Coumaric acid-4-O-glucoside	Phenolic acids	3478900	3774200	2899600	2540700	3062500	3404700	2292400	2419900	2481100	3053900	2794300	2902200	1482700	1706400	1530200	2257700	1756500	1615200	1749800	1565600	1690900	2619200	2690500	2593900
Lmsn003111	1-O-p-Coumaroyl-β-D-glucose	Phenolic acids	50276000	50654000	53472000	36822000	41583000	39116000	28394000	26713000	32446000	44781000	42925000	43705000	24394000	20598000	17569000	28492000	27742000	25194000	16140000	19957000	22000000	35094000	33643000	31002000
Hmhn003067	Phenylpropionic acid-O-β-D-glucopyranoside	Phenolic acids	1520300	1587700	1349600	2477300	2140400	2232300	1750900	1474700	1614300	1507000	1668400	1462600	1556500	1371300	1623900	1934700	2084600	1999300	1916700	2055500	2060200	1913200	1770300	2007200
Lmqn000351	Rutinose	Others	15403	63148	24476	97132	91116	96696	91883	90214	88700	96990	98721	100560	77984	25903	23706	81552	9	91201	13312	83925	71963	75739	82521	72931
Lmsn000363	Raspberryketone glucoside	Phenolic acids	1135900	994790	1289200	1602000	1490900	1377400	1986300	2154800	1729000	3453500	3335100	3062500	473960	548480	537410	493560	782470	670430	691180	692470	671710	880790	1189900	920720
Lmtn002233	Androsin	Phenolic acids	3228700	3098700	3245500	4583400	4307200	4354500	4047200	3452300	3646500	3339500	3197200	3174600	5762100	5124800	4994800	7590200	7438500	6502300	5997000	6460400	6392700	6280200	6229700	6663900
pmn001690	3-Hydroxy-4-isopropylbenzylalcohol-3-O-glucoside	Phenolic acids	1091800	935470	1180900	1429200	1368900	1338200	781820	809440	851080	1574000	1467100	1369100	1827000	1835600	2176000	2125900	1755000	1493000	1908300	2036900	2172400	1775200	2036000	1842100
pmn001691	9,12,13-Trihydroxy-10,15-octadecadienoic acid	Lipids	10744	10349	11668	28247	27326	26530	87040	104480	86860	510350	500300	526100	12285	9700.3	13197	19932	19459	25204	132520	122860	129170	299560	345550	419840
mws0371	Cis-4,7,10,13,16,19-Docosahexaenoic Acid	Lipids	19166	21074	25447	25446	22452	20094	13846	12614	13409	18756	19651	21111	7554	7217.2	5968.9	12490	11501	10734	14311	10188	12888	15175	13853	10238
mws0884	Cyclic 3',5'-Adenylic acid	Nucleotides and derivatives	13001	13411	19441	17746	15359	16262	19586	12911	15527	22744	23956	20450	10607	8327.7	7086.9	13169	11326	10228	5961.9	9	8922.6	15983	15359	17222
Lmcp004369	Quercetin-3',4'-dimethyl ether	Flavonoids	29040	17293	17351	40775	29074	45456	24202	29739	40106	28211	30978	34816	26589	18833	15638	27055	30563	10799	18463	25226	13885	13742	22853	22121
Lmmn003663	5-Glucosyloxy-2-Hydroxybenzoic acid methyl ester	Phenolic acids	12926000	12849000	14084000	16765000	17001000	19356000	14626000	15155000	14202000	13912000	15926000	14989000	9802100	9936700	10262000	12368000	12673000	11171000	13531000	14278000	12380000	12253000	11327000	11039000
Lmtn002565	1-O-Vanilloyl-D-Glucose	Phenolic acids	7271600	7450400	7364000	11427000	8596100	8385400	8859700	9095000	9488400	9829600	8495900	10829000	9147500	10417000	8973500	12027000	10909000	12229000	14138000	13987000	12789000	13395000	12097000	12337000
Zmhn001883	Vanillic acid-4-O-glucoside	Phenolic acids	87953	94675	86803	117400	97468	120920	117690	105460	107530	98954	102400	100150	57576	63734	60403	70422	68938	72989	67400	55446	49361	57442	64049	82315
Lmzp003012	3-Hydroxy-4',5,7-Trimethoxyflavanone	Flavonoids	69364	30586	28860	31176	11000	46716	75728	40946	49463	82345	40985	39327	9	9	9	57964	69226	65095	9	9	9	9	9	9
Hmqn003054	9,10,11-Trihydroxy-12-octadecenoic acid	Lipids	20997	30178	18561	50996	48100	38364	64199	68328	57273	260250	279580	268170	10381	8029.7	12889	9879.7	14891	11769	34572	28581	36697	68611	102460	118060
pmn001694	9,10,13-Trihydroxy-11-Octadecenoic Acid	Lipids	222810	214300	222660	420470	434440	384980	847730	929350	865640	4095100	4206400	4107100	116070	119050	121430	145670	166200	156580	607690	551160	528940	1360800	1583900	1968300
pmp001284	Monopalmitin	Lipids	425970	324490	357960	356130	332820	362120	302740	234060	245010	227490	245540	297600	328050	242730	318210	232190	189490	466670	231870	258700	220860	272430	230330	208360
pme3184	2'-Deoxyadenosine-5'-monophosphate	Nucleotides and derivatives	35488	34421	30101	49090	32484	39428	34767	29756	27198	38489	42174	36895	31665	28936	35092	31091	29638	22566	35388	28095	31045	29487	45754	25550
pmb0789	Pyridoxine-5'-O-glucoside	Others	69971	41807	58728	97968	81522	94291	60631	51210	52175	63322	78078	68399	44863	34979	35644	71304	48239	61049	47847	56163	58864	57823	51957	62172
pmc0066	2'-Deoxyinosine-5'-monophosphate	Nucleotides and derivatives	11990000	11608000	9545200	5724100	9148000	8406600	9317600	10283000	8580300	6993500	7826900	7662100	12637000	16973000	13596000	12125000	12027000	12692000	10373000	10524000	9160300	12720000	14414000	10631000
Zmhn001703	5-O-Galloyl-D-hamamelose*	Phenolic acids	5927800	7004800	6473700	9048200	8331000	7550900	8599100	6746500	3457100	6771700	6746700	7307600	11843000	13357000	11441000	13012000	11361000	11756000	5455100	15503000	14426000	12364000	10930000	11735000
pmb2928	Gallic acid-4-O-glucoside	Phenolic acids	2326500	2082800	2112200	5141700	3150800	2492600	2620900	1830200	1198000	4052600	3457700	3447400	2171500	1836000	1915000	2755100	2555100	1089600	2621000	2213700	3630700	1293900	3061900	3086800
Lmfn000604	6-O-Galloyl-β-D-glucose*	Phenolic acids	6109500	6824900	6388800	8997800	7670900	7337800	8823300	7117500	8726100	6577000	6691100	6446700	12123000	12867000	11898000	12853000	11501000	11214000	14536000	14296000	11876000	12521000	10747000	11256000
Lmsn001014	1-O-Galloyl-β-D-glucose*	Phenolic acids	5657200	7340100	6348600	9472800	7625100	7044800	8049300	6612700	8524500	6632000	7158000	6267500	12305000	12088000	11617000	12294000	11810000	11609000	13670000	14814000	14242000	11634000	10837000	10741000
Hmln000659	3-O-Galloyl-D-glucose*	Phenolic acids	5946300	6930200	6992600	8563600	7966100	7443100	8293500	7409700	8501900	6446700	7373700	6366900	12596000	12207000	12170000	12193000	12050000	12125000	14201000	14078000	13326000	12044000	11463000	10993000
Lmsp008443	3,3',5-Trihydroxy-4',7-dimethoxyflavanone	Flavonoids	248570	240390	265130	258260	255450	261420	312470	332830	308320	290470	278020	268950	205810	197850	198900	205870	171800	196240	162890	183410	158270	208090	174180	200350
Jmwn002117	2-(3,4-dihydroxyphenyl)ethanediol 1-O-β-D-glucopyranoside	Phenolic acids	2649800	2801300	3176500	1340000	1819000	1414100	3778800	3629300	3658300	2076400	2797700	2342600	5260600	3889600	3486900	3330100	3709800	3640000	3583400	3724200	3319300	2743300	2938300	2564200
Lmmn001294	Koaburaside	Phenolic acids	8422900	7757700	8671600	4629100	5621100	5915800	8046900	8745100	6919100	4345700	5000100	5221900	15863000	12810000	13360000	10835000	9582100	11534000	5486000	6336200	5384800	3862400	3865800	4791700
Lmzp003207	(3R,4R)-p-Menth-1-ene-3,4-diol-3-O-β-D-glucoside*	Others	37940	29780	55148	62394	59524	50539	23656	35411	29679	30223	50891	24836	12796	32626	34955	66624	59729	72670	74436	59072	49785	58297	69119	63104
Lmzp003064	(3R,4S,6R)-p-Menth-1-ene-3,6-diol-3-O-β-D-glucoside*	Others	28559	18808	33198	28501	31530	21198	17578	16960	19785	22176	38570	14291	21469	18645	20038	28753	32627	15326	18099	38786	41196	32019	18808	27567
Lmyn007622	9,10,18-Trihydroxystearic acid	Lipids	3411.5	5369.1	7247.3	9	9	9	4816.4	4070.1	4636.5	9	9	9	2756.1	3903	4065.4	4972.8	4617.1	5305.8	4091.6	4436	4533.7	4089.2	3760.9	2911.4
mws0675	β-Nicotinamide mononucleotide	Nucleotides and derivatives	270040	381100	380720	172640	415240	445330	651280	545430	495720	398530	372250	595070	483610	591020	606910	545090	601140	404880	449640	363500	392750	652550	726410	705360
Lmqn000432	1-(sn-Glycero-3-phospho)-1D-myo-inositol	Others	744430	560600	835950	406300	1041900	869240	802860	635600	324930	497230	355010	634470	707940	784150	612840	509340	752340	628940	1251400	660110	641380	641080	306280	597560
pmf0289	Riboprine	Nucleotides and derivatives	32809	19561	25467	33223	26666	35025	27746	26171	32935	42152	38278	44840	19043	24441	22060	31184	25281	25791	27787	26609	32790	37168	13928	33399
pmb2636	8,15-Dihydroxy-5,9,11,13-eicosatetraenoic acid	Lipids	73921	86042	76220	163380	159130	161460	102410	74058	90912	96870	105750	95305	13420	24690	13535	28364	27973	26189	23607	22150	15261	23606	14674	22178
pmb0382	O-Feruloyl 4-hydroxycoumarin	Lignans and Coumarins	6152100	6340700	6632200	9266900	8023300	9187800	7594800	6931700	7450400	8288900	7731700	6965000	781370	787730	759400	1057200	907720	1073700	1038400	1156900	1267800	1340800	990580	1229800
pmb3074	5-O-p-Coumaroylquinic acid*	Phenolic acids	13587000	8695800	9595100	16701000	14372000	13328000	9201100	6205900	8802100	16471000	14061000	12715000	11014000	10468000	10228000	11875000	13112000	12928000	16029000	17409000	17168000	17320000	10451000	10229000
pma6460	4-O-p-Coumaroylquinic acid	Phenolic acids	173870	170280	159950	255490	188190	206010	117860	123020	92645	167810	162480	153760	238820	194090	88943	225170	200650	217790	223410	225690	225410	308060	272510	264890
pmn001421	3-O-p-Coumaroylquinic acid*	Phenolic acids	30475000	29279000	29279000	31643000	31597000	24094000	19783000	16684000	16926000	26201000	26699000	24851000	26172000	20041000	21717000	24118000	26632000	27155000	29024000	25408000	26706000	23769000	29481000	27374000
Lmyn011997	Erucic acid	Lipids	1685400	458620	2715500	1976900	1913400	1749700	2026800	2325500	2233000	2829900	2245900	2465600	1898500	1428300	1919200	1548500	1576600	2103200	1789400	1609100	1942100	1640900	1943400	2111800
pme3311	D-Fructose-1,6-biphosphate	Others	136850	99172	103590	79016	108740	100440	105720	136360	133870	137790	127630	152970	106420	103580	100020	105090	104710	110190	130780	138660	170670	140430	164030	127510
Zmyn000083	D-Glucose 1,6-bisphosphate	Others	10574	10940	12861	14582	13400	10212	11531	14671	22605	15403	25795	15572	6566.1	3654.2	7436.5	5513	18162	10780	11670	8453.3	16769	10322	12676	11305
Cmyn001328	Daphnin	Lignans and Coumarins	463740	472300	434470	521560	458290	440100	383000	379380	398600	472730	471730	493900	530870	477420	471110	776580	761440	600750	907790	688290	658760	575360	703440	694220
mws1015	Esculin (6,7-Dihydroxycoumarin-6-O-glucoside)	Lignans and Coumarins	392060	483540	431870	439450	505250	523240	358710	350050	387870	450440	496140	472600	525610	481000	477960	937000	734430	724420	777720	731720	678630	559810	645930	702020
Lmbn001162	Esculetin-7-O-glucoside	Lignans and Coumarins	405220	386650	434940	401550	500100	396940	316360	367010	355450	446510	480070	471270	538400	462180	474380	658050	760120	388220	770440	806940	687720	584870	637570	631410
pma0149	Sinapoyl malate	Phenolic acids	5988.1	15155	10183	31061	24535	21139	13943	18125	18588	19758	27678	19310	9746.1	11042	12642	17506	15104	10867	10117	9	23028	13363	14489	22587
Lmsn002548	1-O-Caffeoyl-β-D-glucose	Phenolic acids	22153000	25695000	22079000	22897000	28731000	25620000	21783000	19347000	19433000	25061000	22448000	23104000	3072000	2711100	2689600	5921600	5940500	5747900	4238300	4356300	5441100	10613000	8991300	8399500
Jmwn002620	Vanillic Acid-4-O-Glucuronide	Phenolic acids	40754000	45852000	44988000	47186000	44739000	51985000	36561000	41452000	38823000	39639000	41794000	41788000	6635300	5905100	6311100	13505000	12281000	11548000	10276000	10991000	11506000	22498000	21440000	21212000
Zmhn001793	6-O-Caffeoyl-D-glucose	Phenolic acids	3081800	2691300	3160100	2814000	2808500	3596800	4268200	4679600	4660900	4765100	3844900	4168000	2666100	2649100	3077100	2177000	2533900	2699000	2296900	2538200	1908400	2326700	2482000	2413800
mws0264	D-Trehalose	Others	1062300	890130	721030	1303000	957060	1073900	812100	790810	603280	1035900	922620	866610	1036000	1284400	3054000	3883600	730060	3490200	1327700	798620	1009400	1003200	1147400	788980
MWSmce203	D-Cellobiose	Others	22354	46814	48261	71863	96292	49770	60659	64720	32613	84390	66715	70722	65484	75818	71863	33840	69637	73182	139830	72877	58982	52955	101740	59600
MA10039641	Lactobiose	Others	4126300	3568500	1490600	2552600	4402700	4568000	4314000	4633900	3988100	3151800	3751100	4166900	2935500	3988600	5604000	4599600	9857600	9747100	3751000	6077300	4865800	6208200	8904500	5641700
mws1080	Galactinol	Others	5276300	4120200	6495500	8120200	6674700	5501300	5795900	5509200	5390800	5656700	7096600	7598600	5823100	5641200	6321700	6742800	6997700	6656300	6819800	5702400	6854100	8078300	7772800	7330800
pme0519	D-Sucrose	Others	2571800	2128100	2138000	2596900	2408600	2942700	2369300	2305000	2255700	2790900	3394100	2478600	3641600	3270600	3643100	3107200	3322300	4623300	3355800	3692600	3318900	2891900	2413500	2740400
Lmsn000381	D-Maltose	Others	1354800	1544200	1342700	1226800	1357900	2251500	1884800	2042100	1976700	2265100	1608800	1790200	2171200	1966600	2272400	2968300	1923800	2317000	1365000	1770000	2036100	1715100	1977700	1220300
mws5038	Isomaltulose	Others	1611700	1839400	1961500	3563600	2489600	2543900	2943500	2326000	2387600	2756800	3023500	3002400	2028100	3032500	3355000	3262100	3090400	2626500	2433900	2449600	2293300	2915800	2131800	2309700
mws0906	Coniferin	Phenolic acids	15226000	14054000	15183000	15560000	14986000	14852000	13368000	13554000	12322000	12284000	13653000	13150000	1965900	2141500	2015800	4183200	4054200	3736800	3322800	3180100	3555100	6523600	6267000	6639600
pmb2211	Cocamidopropyl betaine	Alkaloids	24405	37012	43314	24084	32989	32744	24948	23418	27841	66158	48057	49315	19231	11216	15821	16792	17744	21703	15940	14916	20443	21554	22870	24142
Lmyn000503	Mucic acid-1,4-lactone-2-O-gallate	Phenolic acids	30013	29788	42694	66260	34030	47896	38355	27610	36398	55216	35609	38952	26193	48530	37022	25544	44490	29775	23313	51131	29118	40852	64105	71194
mws1474	5,7-Dihydroxy-3',4',5'-trimethoxyflavone	Flavonoids	4363.9	3381.7	4499.9	4661.1	2805.8	3288.1	2362.4	4110	4771.5	2708.9	3877	1804.1	3813.1	4058.4	2420.5	7202.2	4741.2	5651.8	4744.5	4585	4494.8	6654.2	4544.4	8602.1
Zmln000899	Syringaldehyde-4-O-glucoside	Phenolic acids	227160	203690	239370	194640	215250	251640	292600	261780	261300	278600	228030	316310	218440	263790	181610	188200	214190	210840	235200	185530	182750	148700	188510	138710
MWS1983	Maltitol	Others	551150	350030	419230	862770	688600	630110	627060	538000	529290	661410	617290	604470	534020	528840	617940	559600	935420	657680	670560	557310	835230	762160	699080	660950
mws0609	Guanosine 3',5'-cyclic monophosphate	Nucleotides and derivatives	10805	14444	14869	16683	14878	7584.7	17469	10659	17198	37311	34391	26470	6154.5	8115.6	9795.6	14543	11084	14675	15823	15051	17423	20285	19480	24174
pmb0801	4-Pyridoxic acid-O-glucoside	Others	548770	507390	646310	581000	570140	538620	538540	437530	425690	507520	513190	453960	330000	317720	295700	598740	483690	438360	548100	613410	497470	643370	575530	616160
Lmtn000940	1-O-(3,4-Dihydroxy-5-methoxy-benzoyl)-glucoside	Phenolic acids	3595200	2958100	3883200	3857600	3806600	3706800	2841800	2703800	2792500	3728100	3723100	3935800	8319700	7325300	7285900	11080000	10836000	9292900	12214000	11281000	11211000	10640000	9762100	9815400
Lmsp009245	3',5-Dihydroxy-4',6,7-Trimethoxyflavanone	Flavonoids	81111	74991	76233	69806	60889	71572	75674	74365	67195	56188	47359	50406	182590	151280	162540	331340	303950	290650	266530	250880	275300	386790	316610	355980
pmb0981	Adenosine 5'-monophosphate	Nucleotides and derivatives	1749600	1825100	1919500	1897500	1838500	1748200	1891700	1554400	1902100	1753600	1611100	1457200	1678200	1338100	1712600	1720200	1549500	1400700	1226700	1395900	1224000	1620000	1633700	1305300
pmb0532	Inosine 5'-monophosphate	Nucleotides and derivatives	120170	125390	135140	138370	143130	131510	124460	119440	133830	118310	117880	106010	133930	97949	123500	128700	120940	104550	83574	86621	106090	129530	95509	88045
pmb3093	Esculetin-7-O-quinic acid	Lignans and Coumarins	325520	329650	332770	358010	480630	474040	205160	214630	200860	357170	338460	350350	1271800	1077100	1134100	1490500	1351900	1339000	1709900	1682100	1704000	1643600	1560100	1511800
pmb0808	Esculetin-6-O-quinic acid	Lignans and Coumarins	525150	317020	447560	572910	438330	493220	466000	512410	464890	476110	562570	442570	607370	581560	553890	563600	561100	410990	592330	630060	589630	553370	568240	619200
Lmhp011562	1-α-Linolenoyl-glycerol*	Lipids	34860	29309	41237	68209	51999	49641	36094	37323	43125	68596	78932	71980	18450	17185	14667	31171	21584	34388	40563	26505	35074	55028	37073	41299
Lmhp011388	2-α-Linolenoyl-glycerol*	Lipids	26467	21009	31251	45657	49241	42480	30211	26442	31286	55994	61760	58033	13254	10656	14345	24787	25345	24223	30443	27595	26499	44554	35786	32425
MWSmce024	Scopoletin-7-O-glucoside (Scopolin)	Lignans and Coumarins	3450000	3582600	3634200	5457600	5158300	4956800	3087900	2993900	3485400	4968300	4845300	4252100	1474400	1222500	1183100	1891600	1626600	1600400	2155000	2150200	2061900	2034800	2039900	1919800
mws0178	Chlorogenic acid (3-O-Caffeoylquinic acid)*	Phenolic acids	9540900	8471500	9471500	12913000	10736000	10559000	6803900	8107800	7272900	9846400	8403600	9694000	6570600	5663200	5365100	8312300	7107800	5898500	8394600	8521500	7193700	7676500	7855000	8020700
mws2108	Cryptochlorogenic acid (4-O-Caffeoylquinic acid)*	Phenolic acids	11225000	11061000	11954000	14208000	11597000	11922000	7526700	8272600	7816000	11506000	11265000	10131000	7096700	6954700	6541300	9477000	8024500	8306100	9181100	9435100	8653100	9067400	7725800	8042500
Lmhp112042	1-Linoleoylglycerol*	Lipids	41087	42415	47245	72047	68087	58867	48812	52073	58820	88395	83418	70017	26861	26338	32556	42370	39528	49398	44689	42594	47603	59612	62169	64042
Lmhp012042	2-Linoleoylglycerol*	Lipids	52945	42073	50962	66526	77619	64882	60744	52260	52995	94048	90190	94971	27636	26731	27693	52887	41575	60168	47744	47289	43943	92891	61803	70576
Zmhn002422	1-O-Feruloyl-β-D-glucose	Phenolic acids	3450000	3582600	3634200	5457600	5158300	4956800	3087900	2993900	3485400	4968300	4845300	4252100	1474400	1222500	1183100	1891600	1626600	1600400	2155000	2150200	2061900	2034800	2039900	1919800
Zmhn002334	6-O-Feruloyl-β-D-glucose	Phenolic acids	3450000	3582600	3634200	5457600	5158300	4956800	3087900	2993900	3485400	4968300	4845300	4252100	1474400	1222500	1183100	1891600	1626600	1600400	2155000	2150200	2061900	2034800	2039900	1919800
pmb3056	Homovanilloylquinic acid	Phenolic acids	9	9	9	9	9	9	9	9	9	22841	8268.4	12732	67981	27834	54872	22241	40370	16718	32038	54801	55176	45850	40768	42133
mws0097	Pinoresinol	Lignans and Coumarins	165840	203060	187360	254750	270990	268610	265120	204470	225390	199620	245100	260540	250100	241790	269940	176160	204380	187640	193610	163480	186670	138990	174710	181430
Lmsp004450	Dehydrodiconiferyl alcohol	Lignans and Coumarins	63578	74344	54599	67088	77655	69529	61683	69775	78467	45219	49742	56853	69955	56504	66751	63826	58821	37888	75462	60731	46794	59688	60108	44241
pmb3107	Glucosyringic Acid	Phenolic acids	7074400	6963700	7994500	6949400	7618900	7644500	8816500	7733500	8518800	8299600	7690400	7435900	10933000	9589100	9872800	13498000	10823000	13439000	12847000	12432000	12743000	10124000	10694000	11052000
Zmxp005324	Dihydrodehydrodiconiferyl alcohol	Lignans and Coumarins	31521	27207	32218	19506	27488	22516	27157	46262	37524	28803	29260	20325	49805	42289	43365	33670	41952	35388	46185	45624	30977	30067	35914	34993
pmb0998	Guanosine 5'-monophosphate	Nucleotides and derivatives	109300	103680	97566	65593	71767	75566	74510	103420	98585	76092	73129	63822	102860	79742	101610	67344	56321	48863	66726	72071	82592	54720	60604	57562
pmb0752	3-O-Feruloylquinic acid	Phenolic acids	116360	120870	103270	123220	117630	105130	72441	55279	68392	120420	85166	101320	348200	311700	292970	142450	151830	179470	175770	194530	178970	163010	165950	132910
pma3724	1-O-Feruloylquinic acid	Phenolic acids	10556000	11469000	9791500	11900000	12065000	11715000	7349200	7024900	7031500	11112000	10510000	9774100	4603100	4454100	3732200	4183100	4133900	3819400	4093800	4323900	4156100	3737400	3809200	4111000
mws0179	Chlorogenic acid methyl ester	Phenolic acids	1454300	1342400	1357900	2779100	1553000	2002700	1448200	1062500	1147500	1890700	1658300	1036900	525460	623400	568580	740900	716570	535200	820180	932960	824710	955340	797160	812250
Lmtn003598	3-Prenyl-4-O-glucosyloxy-4-hydroxybenzoic acid	Phenolic acids	4916400	3763300	5413600	6553400	6683700	7036000	6808400	5988600	6451000	5666500	5116500	6117400	10205000	11422000	9679800	12692000	14897000	14362000	15685000	13572000	13516000	12112000	10767000	14294000
pmn001695	Trihydroxycinnamoylquinic acid	Phenolic acids	108600	132910	68238	90487	95044	63941	112440	147270	107820	136170	116460	134190	76778	79238	74513	57596	85145	45327	75610	91400	91520	71155	59911	72072
mws0055	Tangeretin (4',5,6,7,8-Pentamethoxyflavone)	Flavonoids	3738.9	214070	5137.1	17807	14939	15441	19254	14128	23082	80309	7694.2	5672.6	3234.4	2683.9	2786.7	23916	17523	18751	12959	11059	18402	9102.9	5944.6	6686.3
pmb0108	Feruloyl syringic acid	Phenolic acids	123960	125360	125350	145460	136140	132970	92376	67821	158580	146590	127270	187650	79534	96232	61932	83751	75739	66647	78378	96918	88674	75309	33934	20290
Lmzn001983	D-Threo-guaiacylglycerol-7-O-β-D-glucoside	Phenolic acids	318080	320790	333500	234460	263960	228730	371100	398140	376270	345240	368260	362020	577700	627840	556390	486200	503800	494450	446290	456430	469510	368280	407190	436760
mws0232	Riboflavin (Vitamin B2)	Others	97805	116600	116550	198720	152230	153130	104870	94854	118030	174770	159690	165850	68789	56804	35693	87861	89061	117870	142250	129760	137390	86994	120330	130900
pme3337	Succinyladenosine	Nucleotides and derivatives	1317800	1463200	1177800	1495000	1456800	1344100	1404800	1335700	1312300	1474200	1535300	1413500	612170	580860	586350	627110	570790	582860	921400	879230	998180	846530	593730	610100
Lmjp003090	Isofraxidin-7-O-glucoside	Lignans and Coumarins	61239	61323	62454	111110	68945	89487	91250	61831	70902	69794	69289	90964	51227	55943	41877	26229	29834	42695	43905	35878	24122	53352	68789	57737
Lmbp003208	Fraxidin-8-O-glucoside	Lignans and Coumarins	20384	19194	22636	58877	39323	9	39714	95197	41861	9	9	9	39343	51790	46060	53708	23032	23032	25897	41262	47954	89423	54724	45100
pme1286	S-(5'-Adenosy)-L-homocysteine	Amino acids and derivatives	24366	19914	17273	35930	33065	31816	21717	20655	15519	24522	24586	22820	16967	16320	15599	33559	22449	23385	18086	30486	30698	34836	33162	34164
Zmhn002227	4-O-Glucosyl-sinapate*	Phenolic acids	46089	66728	49525	84586	80299	56055	63600	82185	76855	75869	81428	92133	76420	90879	79651	69658	82821	77255	65128	68157	64965	67614	74091	92247
HJN003	1-O-Sinapoyl-β-D-glucose*	Phenolic acids	191740	183580	191070	231410	181860	235050	185290	178800	188440	214940	215970	262750	193790	138700	39100	228810	209060	181240	220730	119250	59874	283980	287970	307300
pmn001423	Roseoside	Others	504970	560270	509220	502700	632900	482700	377390	375210	376300	568870	537000	524070	137430	67775	117330	197780	160730	131930	165800	106920	162950	206800	183630	221060
Lmzn001582	5'-Glucosyloxyjasmanic acid	Phenolic acids	445630	365420	478580	569770	735580	665750	484320	590210	567550	513990	510540	554900	648400	612960	542410	591880	882900	673880	856710	758040	655950	733310	467080	754190
Lmmp010562	Diisooctyl Phthalate*	Phenolic acids	16609000	35679000	35911000	15228000	13578000	11115000	11882000	14538000	15365000	14273000	18979000	16833000	14094000	7850500	7153000	15927000	11753000	59555000	6831000	12221000	11431000	12063000	12931000	11096000
Lhdp112405	Bis(2-ethylhexyl)phthalate*	Phenolic acids	6314200	13781000	14167000	5605000	5205100	4313400	4473500	5671200	5857500	5265500	8078600	6363700	6144900	3223800	2984200	6084000	4338800	26932000	2812000	4629000	4284100	4612300	4849600	4200900
pme2735	S-(5'-Adenosyl)-L-methionine	Amino acids and derivatives	115750	155920	192100	58922	51247	60865	170890	170270	125940	83576	44994	69395	85786	158140	100320	59692	59601	38385	133470	115070	132580	60192	69015	87123
pmc0281	Ribosyladenosine	Nucleotides and derivatives	516750	483780	519510	704380	618660	605340	471290	448470	443500	604920	534130	624100	569060	474200	430660	784470	642040	602570	895820	835170	797450	896850	712140	728290
mws1051	S-Adenosylmethionine	Amino acids and derivatives	21317	28494	32534	9	19669	6733.9	25804	14080	19627	7571.5	18198	14168	13265	28156	22661	9021.2	8198	9	34520	49119	31919	14862	9	20169
Lmtp003663	Pyridylcarbonylprunasin	Alkaloids	1651000	1517900	1804900	2525900	2188600	2480400	2239500	1764300	1844000	1871900	1743700	1586200	2064300	1819200	1891600	2875900	2517000	2416000	3238800	3124400	3183600	2592200	2062600	2082000
mws0043	Nobiletin (5,6,7,8,3',4'-Hexamethoxyflavone)	Flavonoids	2609.5	105740	7736.3	10087	10567	11153	17475	13282	13172	119630	5749.2	7007.3	4248.5	2844.6	5208.8	12006	10766	15247	10517	9673.9	52639	7390.2	5716.7	7703.7
Cmjn004337	Benzyl-(2''-O-xylosyl)glucoside	Phenolic acids	81895	59579	57509	96057	85793	68145	120170	82793	70764	93665	88776	75911	445160	450540	465690	586290	456010	396190	712210	548510	758360	699000	747060	701160
pme3007	Uridine 5'-diphosphate	Nucleotides and derivatives	42401	47582	40769	49648	55781	56017	56236	52286	49292	53911	65570	56489	41546	30302	34151	59304	62116	49163	48774	27766	47997	53036	53690	56336
Cmyp005062	Salireposide	Phenolic acids	12972	8268.8	14629	15233	14544	11888	13485	23525	27863	20346	24692	17560	18769	11297	16260	12718	16915	17155	14902	19929	18485	9101.2	19160	12854
Lmyp005841	Chrysin-7-O-glucoside	Flavonoids	364020	351360	396810	517800	475750	528390	343700	344450	308930	493030	454900	468270	91310	82968	86273	95179	82126	80993	105800	109000	117050	114120	109370	126120
pmb0580	Chrysin-5-O-glucoside (Toringin)	Flavonoids	328380	352310	350010	510560	475850	446830	297360	295570	283220	458060	397250	418740	88948	81097	71437	101150	89407	90149	95104	108940	104600	97262	107620	98992
Cmbp005523	1,3-O-Dicaffeoylglycerol	Lipids	12715	22543	11913	22172	26211	16688	15743	18518	13137	23990	20355	10332	15485	20647	28633	20792	10332	10468	22398	19541	13918	9	13697	15195
Lmtp003575	Prupersin F	Phenolic acids	31854	25488	33263	67577	62079	50608	15354	29863	28594	53931	53443	26104	25467	42176	37367	66595	36538	41009	55641	55488	63024	64069	50613	46767
pmn001637	Kaempferol-3-O-arabinoside (Juglanin)	Flavonoids	33382	43947	51601	53490	36864	37371	29661	27687	35165	56434	49531	43065	59058	67228	56224	77185	51569	62452	60228	53638	76956	51529	58286	54724
Lmbp003668	Kaempferol-3-O-arabinoside	Flavonoids	1309300	1226100	1373900	1009100	1038400	1142800	810730	673600	690610	1315400	1281100	1501600	1883400	1499000	1479000	1527400	1148600	1452900	2151500	1584900	1676300	1446200	1375900	1297200
pma6218	O-MethylNaringenin-8-C-arabinoside	Flavonoids	91394	90648	79616	52004	59284	58582	94281	118370	93649	93810	102240	115070	133540	109990	131500	71730	130730	82255	107180	131800	93100	69568	110670	90648
Lmyp004617	Pinocembrin-7-O-glucoside (Pinocembroside)	Flavonoids	4835300	5098200	4805400	5373300	6457600	6073400	5493200	5800500	5136200	5590700	6442100	6765800	1118300	1169800	1200400	900630	1049300	917550	1012900	1045500	942000	840550	1010600	882860
mws1089	Sucrose-6-phosphate	Others	409910	395700	358950	336250	417280	470880	511270	470070	538530	433380	412500	451020	754020	839970	672340	721590	619410	631610	682350	687590	659090	614800	723380	480090
Hmcp005535	α-Amyrenone	Terpenoids	242450	223810	244780	283200	346130	304570	186230	182640	180190	282340	223690	239400	159070	132760	121120	177260	172450	164280	185990	187380	193490	187830	164890	168020
Hmcp005697	δ-Amyrenone	Terpenoids	193900	212980	235420	220270	222000	207240	190910	174420	179340	223120	186190	185780	164060	128210	135360	163160	159900	192790	168770	181890	189290	166440	155450	168940
Lmyp006119	β-Amyrone	Terpenoids	136390	150670	151750	209090	206610	186580	173650	153350	147950	175240	168410	172060	110660	104860	89457	118790	121120	121640	123090	135000	143700	116520	115390	113520
Lmhp008337	LysoPE 14:0(2n isomer)	Lipids	15275	12088	14142	19641	16868	16871	12950	12276	11180	19036	14593	18975	15664	8811.7	13699	16571	14278	15244	11597	17499	16099	18760	15613	13320
pmb0864	LysoPE 14:0	Lipids	11742	10956	13891	15031	14594	14736	13102	11017	11369	17475	19431	15818	14548	10681	9683.1	15199	15653	14027	15508	16219	16429	17691	15895	16706
mad1424	Ditartaroyl-hydroxycoumarin	Lignans and Coumarins	1335800	1329700	1652100	1863000	1783700	1673200	1411800	1350900	1079100	1866700	1461400	1325100	963050	1156100	967310	1601700	1312500	1104600	1589000	1480300	1676900	1436900	1152200	1309500
pmf0085	Cycloartenol	Terpenoids	40778	42532	42433	45740	46812	44966	44502	44566	45992	45587	45085	45755	44660	47805	48476	49922	49542	44997	49029	48327	49244	49878	48912	48579
pme2117	Adenosine 5'-diphosphate	Nucleotides and derivatives	156800	205630	218390	212530	236430	204170	206150	193200	210100	168000	243270	224810	262160	269890	314670	243270	248740	215360	202250	188390	213110	209480	237750	210510
pmp001249	Caffeoylcholine-3-O-glucoside*	Alkaloids	24544	18155	25718	24451	33003	25355	18949	23587	15934	18376	22046	22923	17836	18152	16365	12108	19502	17088	16519	17730	23760	24188	29212	24188
pmp001248	Caffeoylcholine-4-O-glucoside*	Alkaloids	24575	14368	18050	27744	25173	24612	15573	20403	15876	14894	23964	12178	19336	16760	20455	30633	27671	14135	17019	27807	21487	25250	19633	28492
Lmhn002574	Caffeoyl(p-Hydroxybenzoyl)tartaric acid	Phenolic acids	446250	458110	473210	670370	677960	745440	684500	697020	708210	653450	568140	577050	4433600	4009000	4514300	4618600	4645300	4258300	5634100	5424200	6586300	5811900	5408100	5983700
Lmlp005572	Galangin-7-O-glucoside	Flavonoids	1348800	1055800	1356900	1337000	1321100	1188300	1008600	1094500	1161400	1625100	1640800	1841900	1503600	1374100	1561400	1190200	1316700	1306100	1489100	1262700	1445100	967270	1131200	1032200
mws0072	Apigenin-5-O-glucoside	Flavonoids	132340	162550	222100	171400	179000	201270	193080	128000	168830	212650	207490	157640	227070	133740	135270	153500	177900	147760	201640	174550	213460	243620	172840	212700
MWSslk002	Sophoricoside	Flavonoids	1429200	1418500	1377500	1306500	1497300	1436400	1097600	1177400	959980	1468300	1454300	1324600	1700400	1775800	1266300	1231300	1199100	1229700	1408000	1420900	1207400	1095800	1299600	1063800
pmb3006	Apigenin-7-O-glucoside(Cosmosiin)	Flavonoids	48673	48758	54843	79699	75132	93559	75928	104770	72076	77259	65815	106030	129600	115740	120590	69972	88950	62429	74956	76899	81085	63204	99103	61698
MWS20148	Apigenin-4'-O-glucoside	Flavonoids	1362900	1366500	1313000	1022700	1496400	1565800	1435400	1325300	1095000	1549400	1620900	1480000	1428700	1506400	1479200	1238800	1253900	1355200	1342300	1444900	1371400	1027000	1168900	1126000
Lmgp004731	Genistein-7-O-galactoside	Flavonoids	1484100	1176700	1016600	1236000	1186800	1624400	1328300	1333100	1322000	1520600	1365700	1513400	1645400	1818900	1474100	1215200	1583700	1369100	1429200	1331300	1659100	1110200	1095600	1259200
Lmdp003509	Quercetin-3-O-xyloside (Reynoutrin)	Flavonoids	3406100	3207300	3165900	3949200	4143200	3185500	1943400	1921000	2084200	3601400	3554900	3528800	3190900	2854500	2939800	3481000	3127600	2850000	3647900	3582100	3694800	2686600	3046400	3309200
mws2186	Avicularin(Quercetin-3-O-α-L-arabinofuranoside)	Flavonoids	2459200	2497800	2262800	2985100	2868800	2407300	1546700	1527500	1536300	2764100	2649100	2801400	2761400	2438000	2064400	2950300	2502100	1925500	3069500	2952000	3219800	2440300	2469800	2487300
pma0724	Naringenin-6-C-Glucoside	Flavonoids	185590	144840	203660	201570	232110	202590	200890	222360	208540	183290	236230	198170	236900	220970	255110	230130	257300	226000	315660	255520	240700	280090	221980	221980
Cmzn005970	Dunalianoside A	Phenolic acids	11613000	13388000	10694000	9121900	10190000	9875800	11281000	11829000	12210000	9806500	11833000	11376000	11809000	12834000	11724000	12516000	11073000	12603000	11785000	11345000	11447000	8270300	11311000	10095000
mws1179	Naringenin-7-O-glucoside (Prunin)	Flavonoids	12564000	14043000	10695000	10068000	10970000	11721000	11944000	11982000	11404000	11632000	12379000	11614000	13933000	13852000	11062000	10969000	10063000	13103000	12402000	11272000	11059000	9898900	10831000	11067000
pme1611	Isohemiphloin	Flavonoids	278040	258490	337190	390840	370450	322250	488580	401810	403150	398850	353950	342770	416830	370240	381850	488220	504350	538640	461340	463170	463690	508640	546220	488330
HJN055	Dihydrocharcone-4'-O-glucoside	Flavonoids	709940	402930	742690	1165600	767430	634220	1038700	1037700	963440	869050	1052000	664230	909130	1040900	775240	736680	585300	1043900	1440100	921480	1098300	1165000	1078600	876640
mws2118	Phloretin-2'-O-glucoside (Phlorizin)	Flavonoids	5525300	6099800	5599400	7043100	6727200	6078800	6473500	6399100	6272900	5477100	6334600	6457400	6381300	5425900	4980100	8007300	5749700	6684200	7105100	6930000	5823300	7533300	7096900	7450000
Lmfn004093	Phloretin-4'-O-glucoside (Trilobatin)	Flavonoids	114040	109300	130920	104210	95119	109300	81159	62674	78078	98958	89433	93424	72573	68305	89315	83204	60537	49809	73996	81110	75240	46199	74622	54077
pma0692	N1,N10-Bis(p-coumaroyl)spermidine	Alkaloids	33421	35319	35311	41640	37331	41443	27799	33065	38824	43959	52917	34345	33682	39827	32437	45076	25502	36749	33809	37267	46289	51427	39619	35031
Lmhp008440	LysoPE 15:1	Lipids	12941	10478	10909	6731.5	5508.8	6457.5	9340.6	11179	6378.5	10059	7482.2	7161	8546.5	8540.3	7833.4	4635.6	5469.2	4281.6	7295.9	12327	7540	5605.7	3490.9	5274.5
Lmhp008273	LysoPE 15:1(2n isomer)	Lipids	12941	10478	10909	6731.5	5508.8	6457.5	9340.6	11179	6378.5	10059	7482.2	7161	8546.5	8540.3	7833.4	4635.6	5469.2	4281.6	7295.9	12327	7540	5605.7	3490.9	5274.5
Smhn105325	Fortuneanoside K	Phenolic acids	62915	82204	70159	70804	74025	62068	73860	64502	87639	71591	80265	94775	101860	90375	100170	98048	76714	82737	74923	76703	65902	53330	82324	87640
Lmyn004439	3-Hydroxyl-5-methylphenol-1-O-β-D-(6'-galloyl)glucoside	Phenolic acids	31453	24858	27594	42792	24357	32560	36007	25608	37283	39574	48180	28646	33555	24191	21295	27858	33059	28380	33725	36087	26772	40347	45389	27858
pmn001521	3-Hydroxy-5-Methylphenol-1-O-(6'-Galloyl)Glucoside	Phenolic acids	36976	23799	37763	16643	33173	38820	31207	22443	27000	35193	45094	42811	26843	21645	23799	32153	40957	30902	51692	34604	42066	37680	30851	30842
Lmhp008885	LysoPE 15:0(2n isomer)	Lipids	85210	85383	96956	88283	72533	74350	73615	66555	66163	99796	90585	92632	89766	75194	90393	88129	71380	79688	85510	90872	95344	100490	96196	93187
Lmhp009187	LysoPE 15:0	Lipids	81177	90773	94244	84350	73955	77465	76158	59223	65366	91026	88090	87430	93405	79187	81965	90194	80477	78377	88289	96277	100120	101630	90418	95580
Lmqp012453	Ursolaldehyde	Terpenoids	409810	490700	471080	603890	564150	509740	425200	408150	445050	467480	486230	450950	242320	264130	255720	276780	241840	436790	388700	294510	365970	278420	220590	276000
pmp000438	Betulin	Terpenoids	250810	258370	337640	344840	347380	327960	371870	257870	318900	297260	301350	385200	196440	226420	168190	226080	198090	309550	222920	317270	308080	215300	254920	248890
pme1014	Menatetrenone (Vitamin K2)	Others	343270	201030	221400	232860	171860	152420	159200	186970	197610	167280	173320	371660	185070	177310	192110	191560	191720	687280	209580	182670	234100	193350	180850	207160
MWSHY0031	Apigenin-7-O-glucuronide	Flavonoids	9	9	9	2684.1	7109.8	2514.5	5627.6	66849	4221.4	34258	9	6254.6	14819	2618	9590	10726	7082.8	17357	24715	4416.5	11478	5215.6	2769.7	1811.6
Lmyp006086	Prunetin-5-O-glucoside	Flavonoids	9	9	9	10894	12317	16338	14243	13302	11952	24272	23621	23980	25259	18278	15112	11096	13759	13650	11084	21969	21418	10681	14764	13619
pmp000575	Acacetin-7-O-glucoside (Tilianin)*	Flavonoids	9	9	9	9	9	13324	16337	9	10512	15367	9	27007	14269	14789	14911	9	9	11090	8992.4	16802	12255	9177.1	12396	9
pmp000573	Acacetin-7-O-galactoside*	Flavonoids	9	9	9	15768	15286	13218	9726.8	14184	15838	22481	22845	24799	30661	27958	10131	12310	16167	13942	22904	13371	20315	17702	15045	14568
Hmcp002316	Isorhamnetin-3-O-arabinoside	Flavonoids	76135	46590	65021	85111	106140	103940	58326	53463	39615	92369	68020	86273	130870	114570	92448	122800	93915	104590	157350	135910	139300	121450	119850	109690
MWSHY0136	Kaempferol-3-O-glucoside (Astragalin)	Flavonoids	7723200	6726600	8411600	5634100	6780000	6842100	4345400	3579800	3517900	8441400	7888600	7518600	5910000	4979900	6352600	5520100	5149200	4499200	6447500	5512100	5642800	4563900	4617700	4662600
mws0045	Quercetin-3-O-rhamnoside(Quercitrin)	Flavonoids	125170	95634	137140	172300	182740	101730	72675	81785	90576	169130	199900	183530	144680	117550	134130	164360	135070	129070	192150	177860	170030	95448	152360	204860
mws0913	Kaempferol-3-O-galactoside (Trifolin)*	Flavonoids	6268600	7664600	7248400	5935300	6605600	6488600	4613100	4867500	4928600	8235800	9890200	7265400	6169600	6304300	6687200	6577800	6293300	5804400	6762200	6631800	7526100	5203300	5916100	6519400
mws0089	Kaempferol-7-O-glucoside*	Flavonoids	6391900	6613000	6085400	5452500	5452700	5413400	3753300	4168300	1364200	6915200	4146600	7520100	5392100	4525900	4127500	2390600	5248100	4997400	5211600	6616300	2720000	4976000	4639500	5360700
MWSHY0104	Luteolin-7-O-glucoside (Cynaroside)	Flavonoids	68641000	28597000	72375000	26909000	30372000	60943000	45314000	18073000	39688000	70785000	32305000	33288000	23961000	53531000	20893000	23372000	22135000	21864000	64666000	25210000	22698000	20578000	20561000	20046000
MWSHY0165	Isosakuranetin-7-O-glucoside (Isosakuranin)	Flavonoids	6839400	7082000	7052400	8410700	8092600	8516800	7204800	6748000	7056100	12653000	13907000	14624000	5197400	5475700	5349500	3845800	4178200	3944000	4817500	4562800	4446500	3779400	3883100	3858500
Lmyn006922	Sakuranin	Flavonoids	1608900	1907300	1930400	2123900	2301800	2291300	2225100	2037600	2065300	3318700	3484700	3415300	1703500	1468000	1600800	1305100	1395100	1302800	1449900	1471600	1482900	1247000	1208400	1232800
Lmsp004301	3',5,5',7-Tetrahydroxyflavanone-7-O-glucoside	Flavonoids	25541000	25543000	22602000	20072000	21380000	23569000	26624000	27535000	26560000	17241000	19197000	20109000	20284000	21850000	20770000	16295000	19700000	18496000	15290000	15278000	13761000	13046000	14595000	15247000
MWS20145	Eriodictyol-7-O-glucoside	Flavonoids	24307000	23457000	22920000	18342000	20717000	19234000	26671000	27259000	23431000	15820000	19229000	18866000	18195000	18721000	19861000	15451000	17247000	16614000	14138000	14825000	13623000	12595000	15430000	14415000
Lmmn004625	Dihydrokaempferol-7-O-glucoside	Flavonoids	9369700	9574500	9886300	12201000	12243000	10589000	14355000	12060000	11915000	9432500	12459000	9982700	10578000	11094000	12429000	15195000	13531000	13976000	13870000	13529000	13975000	15184000	13437000	13995000
Lmlp005236	Dihydrokaempferol-3-O-glucoside	Flavonoids	20768000	21681000	24186000	17724000	19144000	21110000	22874000	26805000	26031000	16572000	18832000	19673000	18310000	18414000	20001000	14582000	16733000	16931000	13664000	14361000	13377000	13019000	15545000	13694000
Cmzn005999	Dunalianoside B	Phenolic acids	10258000	9913800	12082000	13119000	14714000	14432000	12816000	12656000	12791000	7693500	13239000	13285000	10929000	9307800	10706000	12981000	13519000	12946000	12214000	13909000	12930000	12427000	13312000	12732000
Jmgn004021	6-C-Glucosyl-2-Hydroxynaringenin	Flavonoids	3313200	2998800	3009600	3304600	4366900	3527800	3489900	2816000	3944500	3366600	3614000	3653900	2845500	3151500	3455200	3432400	4073000	3314600	3835600	3562800	4082100	3584500	3328500	3322200
pmb3023	Eriodictyol-8-C-glucoside	Flavonoids	3922000	4039700	3651300	5969900	4085400	4614000	6574700	6646500	6312700	4434200	3963000	4366100	5597500	5598100	7167600	7149600	7595600	9386300	8569900	7086600	7138600	8733800	7556600	7872400
HJN086	Eriodictyol-3'-O-glucoside	Flavonoids	10429000	6383900	6706400	8089300	8419400	12887000	13280000	5697500	7599700	11711000	12471000	11992000	11372000	11039000	9246300	11880000	9194000	12434000	12998000	12815000	11005000	11648000	9809100	13119000
MWSHY0130	Taxifolin-7-O-rhamnoside	Flavonoids	57131	74466	77894	65252	46834	25047	74025	36220	43068	59687	44268	47780	27499	65376	78814	68206	64044	56092	59348	65222	51535	31409	71406	39566
Lmtn002796	Aromadendrin-7-O-glucoside	Flavonoids	24198000	24727000	23584000	23080000	27835000	25753000	25148000	28273000	30306000	25499000	29888000	29089000	24600000	28297000	25552000	21812000	28101000	25057000	25681000	23069000	22418000	18009000	22696000	21469000
Cmxp003975	Okanin-4'-O-glucoside(Marein)	Flavonoids	25338000	24191000	22610000	18476000	21172000	21147000	23746000	26881000	25400000	14457000	20007000	19850000	19163000	18937000	20844000	15364000	17482000	16624000	15394000	14603000	14735000	13194000	15887000	14864000
Lmsn003297	3,4,2',4',6'-Pentahydroxychalcone-4'-O-glucoside	Flavonoids	23900000	24001000	22704000	24302000	27680000	27201000	28046000	27300000	29933000	25092000	29453000	29412000	24081000	29739000	28239000	19113000	25132000	27290000	24562000	23377000	24502000	18001000	20696000	20365000
Lmhp009034	LysoPE 16:1	Lipids	32836	31857	48713	62494	54891	58552	55853	47502	34593	46533	54022	45819	42304	36977	47669	35588	29105	74951	44749	48667	34411	49545	40979	41395
Lmhp008763	LysoPE 16:1(2n isomer)	Lipids	33588	36267	41141	39634	30490	34014	33348	37770	46001	47227	40518	36592	23807	28461	29806	35881	29704	39879	47176	34686	34037	39482	34614	31253
HJN093	2-O-Salicyl-6-O-Galloyl-D-Glucose	Phenolic acids	34429	30180	39879	30357	27618	38598	33828	28805	35487	24698	29553	32757	38106	37491	26234	34516	39432	21638	45089	36301	28973	22621	24501	24996
pmn001416	Catechin-(7,8-bc)-4α-(3,4-dihydroxyphenyl)-dihydro-2-(3H)-one	Flavonoids	46699000	44561000	55976000	44509000	52927000	52982000	32233000	34586000	33485000	55908000	46880000	43616000	32891000	30410000	26230000	49542000	50320000	46797000	58392000	45379000	52399000	50559000	49208000	49226000
pmn001418	Cinchonain Id	Flavonoids	46699000	44561000	55976000	44509000	52927000	52982000	32233000	34586000	33485000	55908000	46880000	43616000	32891000	30410000	26230000	49542000	50320000	46797000	58392000	45379000	52399000	50559000	49208000	49226000
pmn001415	Catechin-(7,8-bc)-4β-(3,4-dihydroxyphenyl)-dihydro-2-(3H)-one	Flavonoids	46699000	44561000	55976000	44509000	52927000	52982000	32233000	34586000	33485000	55908000	46880000	43616000	32891000	30410000	26230000	49542000	50320000	46797000	58392000	45379000	52399000	50559000	49208000	49226000
Hmpn005101	Sieboldin	Flavonoids	1024000	1166700	1348500	691670	1481200	1321500	946260	955160	436840	1154800	1002200	1352400	854020	705070	784450	1453700	1164400	959430	1268500	1200500	1277500	1370900	1178200	1314700
HJN041	Epicatechin glucoside	Flavonoids	1478100	1277800	1514600	1336900	1319200	1649400	1628700	2014900	1761400	1435700	1487600	1639200	1215300	1290800	973850	1154200	1439100	1368800	1224400	1105000	1131900	1002000	1105000	1160400
Lmsn004797	3-Hydroxyphloretin-4'-O-glucoside	Flavonoids	305610	237010	300840	392690	446170	497600	316780	242780	310470	464970	336910	359560	278550	289210	274690	350170	307190	316210	320540	333270	322610	343930	339660	398640
Zmdn002353	Epicatechin-6-C-β-D-glucopyranoside*	Flavonoids	2136300	2192900	2313300	3297800	3514100	3056900	2023700	2562800	2499100	3657200	3563100	3128600	1588000	1298400	1970400	1633700	1177100	1279800	3661900	2745100	2237000	2628400	2053400	2199600
Zmdn002400	Epicatechin-3'-O-β-D-glucopyranoside*	Flavonoids	2334400	2130100	2411700	3430700	2688000	3209000	2418900	3163100	3289800	3178600	4577400	3116300	1770100	2479000	2386200	1653400	1125000	3273800	3450400	3224200	3123700	3081800	1516500	2169400
Zmdn002049	Epicatechin-4'-O-β-D-glucopyranoside*	Flavonoids	6019300	6519800	6316300	7859300	6813300	7500100	8250000	7418400	7252100	7558900	7002500	7692700	4759800	4374500	4388000	4889300	4757700	4736800	6038400	5622300	5595200	5311700	5345100	5117100
Cmxn004016	Dihydromarein	Flavonoids	1145000	1175200	1154100	1157100	1045700	1090800	1654100	1406000	1265900	963930	920430	1011800	1038700	1055800	1126700	914840	1073700	1001900	884030	789700	763850	754560	945520	882560
pmb0876	LysoPE 16:0	Lipids	8287900	8400800	9353000	9343500	8224900	8201700	7821300	7489500	7523000	10357000	9574500	9532700	8869100	8312600	8581500	9806100	9129900	8377200	9237600	9872500	10009000	10427000	9662800	10087000
Lmsp013456	3β-Hydroxytaraxastan-28,20β-olide	Terpenoids	1871800	1958000	2280800	1913700	1748700	1428300	1217000	1157100	1478500	1813800	1767200	1594600	959880	840990	920830	1306600	1159000	2301400	1537600	1220100	1382200	1257500	1084500	1076400
Lmzn206829	Oleanonic acid	Terpenoids	843040	534770	785360	1168900	1568200	1463100	781920	668250	841970	1115900	1218600	1402100	1217300	1280900	1209600	1530600	1274200	1249200	1513000	1345400	1868700	1229300	598550	1031700
Lmsp013238	3β-Hydroxy-urs-11-en-28,13β-lactone	Terpenoids	156860	155160	179290	236950	204060	145680	124060	122840	208650	207720	211570	162980	99491	132060	120580	157380	145960	340010	255290	179640	159330	142770	116810	123670
Lmzn006829	3-Ketoursolic acid*	Terpenoids	843040	534770	785360	1168900	1568200	1463100	781920	668250	841970	1115900	1218600	1402100	1217300	1280900	1209600	1530600	1274200	1249200	1513000	1345400	1868700	1229300	598550	1031700
Lmmn009550	Mangiferonic acid	Terpenoids	644340	462120	574300	1121600	1277200	1189300	781010	515420	845560	916740	1280400	1181000	1231300	1274300	1247300	1228300	1268100	1090200	1439300	1065600	1533500	1219800	640940	1045800
Lmqn012798	Urs-12(13)-en-3-one-28-oic acid	Terpenoids	650040	465800	497250	1020000	1274900	1123200	744880	470130	776000	848420	1114600	1084800	1146600	1160500	1100600	1152200	1242200	974780	1275200	1005100	1464200	1154800	571510	925410
Lmzn006795	Ursonic acid*	Terpenoids	629260	470010	499700	1025700	1188600	1020600	724770	465290	738640	872250	1119100	1056200	1127600	1135000	1065700	1115700	1189900	927510	1267800	964560	1328100	1109000	576920	888450
pmp000263	Sanguisorbigenin	Terpenoids	319610	293640	319520	402210	378830	368460	302330	270580	297320	365470	350930	326920	262200	226340	221110	330050	255260	245540	302140	275850	333890	279820	175830	244920
Lmyn012771	Moronic acid	Terpenoids	613750	452550	534760	1072800	1185900	1204500	761660	473170	791820	888220	1211200	1058900	1177000	1134800	1087300	1197400	1172800	984070	1261400	1021600	1470700	1098900	610940	944480
Zmjn003358	Epicatechin-3-(3''-O-methyl)gallate	Flavonoids	92731	108430	122860	114740	128210	96192	115300	86108	101010	110480	105220	76252	238120	231570	245610	207580	203210	213090	206360	214720	192710	228880	196520	191910
MWS5083	Flavin Single Nucleotide(FMN)	Nucleotides and derivatives	55190	63291	84226	72791	87593	83979	73353	66059	55514	98623	78510	89889	58912	40318	32622	38086	33968	58750	48663	51630	53158	51036	55190	40651
Lmsp010222	Rubuminatus A	Terpenoids	208590	168080	180700	259300	298070	222410	191000	151910	153040	207000	181910	190480	93155	79554	94005	93122	86845	82956	120080	109910	107720	124040	90263	81956
Lmmn009170	Mangiferolic acid	Terpenoids	40289000	42209000	36930000	48106000	57512000	50964000	42002000	40546000	47197000	53648000	51082000	49338000	40674000	42433000	42626000	44836000	43080000	42521000	50192000	46302000	50513000	44157000	43092000	40070000
mws1389	Oleanolic acid	Terpenoids	40729000	44927000	38693000	51355000	59343000	54013000	47919000	41152000	50430000	56359000	52803000	52462000	43145000	46244000	45098000	45490000	45009000	43187000	53976000	48895000	50516000	46293000	45943000	44495000
mws4053	Ursolic acid	Terpenoids	10588000	11381000	12245000	15850000	14178000	13578000	9299800	10239000	8606400	12135000	10864000	11193000	11300000	11524000	9864400	14309000	12944000	12157000	16038000	14855000	15793000	13648000	11722000	7629000
HJN110	Betulinic acid	Terpenoids	39620000	40139000	36470000	47027000	57208000	50448000	41493000	39540000	46985000	53256000	50824000	49315000	40278000	42046000	42527000	44020000	42524000	40386000	47658000	45952000	48677000	43659000	43232000	39084000
MWSmce052	3-Epiursolic acid	Terpenoids	13681000	12823000	13684000	19664000	18390000	16587000	11971000	11764000	12102000	14927000	13390000	15479000	13607000	12695000	12693000	16570000	14820000	13022000	19820000	17311000	17729000	16230000	15769000	10675000
pmn001700	24,30-Dihydroxy-12(13)-ene-lupeol	Terpenoids	37247000	38148000	32215000	44810000	53317000	45589000	38227000	36895000	43690000	50239000	46627000	46986000	38243000	40056000	39121000	40045000	39366000	39324000	45812000	42667000	46331000	41109000	40697000	35915000
pmb0464	L-Aspartic acid-O-diglucoside	Amino acids and derivatives	3714400	2911700	3504800	3932300	4730700	4377300	5448400	4738100	5424500	5313000	5333900	5169500	7194400	7241900	6966400	8505000	7760100	7366800	8554300	7780700	7956800	9188600	8129000	7167500
mws1580	Amygdalin	Alkaloids	171040	241690	246620	471900	192690	293080	237490	194640	148770	222030	230770	271180	205950	214960	256760	460830	488320	404980	632590	498990	690030	556640	614380	709390
mws2220	Gallocatechin 3-O-gallate	Flavonoids	13032	15918	9	133640	2302.6	5086.1	9	9	9	9	11315	8519	9	9	9	9	9	9	9	9	9	9	4131.8	8473.9
mad2085	Caffeoyl-p-coumaroyltartaric acid	Phenolic acids	41372	42720	35493	46608	53451	42456	50441	56613	73154	38204	56114	31656	42966	39838	39569	42886	57832	47081	52785	62268	48529	47292	61854	46087
pmb2654	Anthranilate-1-O-Sophoroside	Phenolic acids	171430	179790	197420	252780	222620	406840	251610	204570	226610	362590	199420	320530	108050	184580	143400	120740	170790	139050	128040	122870	138060	94048	140070	110050
Lmzn001894	Kaempferol-3-O-glucuronide	Flavonoids	49716	72418	64987	42454	49273	55798	58635	93355	49188	61688	76768	77494	73929	50548	68262	69889	62029	77862	75524	46450	63674	56455	60839	47923
mws4167	Luteolin-7-O-glucuronide	Flavonoids	11088	11288	9	12289	8372.3	7244.2	9373.2	180180	13389	88988	11529	9	23018	8386.3	11576	12492	9	10405	44767	9	12526	7338.8	6291.3	5159.1
pmp000012	Scutellarein-7-O-glucuronide (Scutellarin)	Flavonoids	9352.7	10380	7231.9	14725	6225.3	4190.3	11529	182270	4162.2	57117	17814	8420.2	19344	9264.9	18662	20816	7134.7	22004	54731	7328.3	15696	5191.2	4196.3	9
pmn001702	Tetahydroxyflavone-7-O-glucuronide	Flavonoids	84378	73723	63674	35835	49492	47248	49516	72930	37297	84652	27974	81395	74583	66956	63012	73154	73780	52522	71585	67612	71550	59765	61072	62362
Lmmp002795	Pratensein-7-O-glucoside	Flavonoids	2425600	2563700	2698600	3595500	2677100	2794700	2833200	2430000	2365000	2901300	2741400	2931400	888210	563350	634410	1181900	954310	1099000	1508900	1494200	1397000	1590800	1340400	1581500
Cmyp002064	Yuanhuanin	Flavonoids	743300	718460	890850	1074800	792330	820390	957950	853890	791340	1002900	600320	707930	817990	642580	792800	1063300	988040	787610	1039300	1040100	1129300	1177400	948510	933120
pmb2999	Chrysoeriol-5-O-glucoside	Flavonoids	9217700	10290000	11141000	8507600	9081700	9822100	7497500	6771800	8507000	11569000	12742000	12252000	11186000	12133000	9528500	12178000	11395000	11087000	10717000	12453000	11696000	10026000	11320000	9873600
pmp000579	Diosmetin-7-O-galactoside*	Flavonoids	3690000	3953500	4090300	4796100	4278200	3881900	5171700	4562700	4655000	4623600	3625400	3463400	4138100	3817500	3663300	5706600	4890300	4883400	5603000	5178300	6280000	5547500	5426700	5754900
Lmpn006208	8-Methoxykaempferol-7-O-rhamnoside	Flavonoids	695330	676840	727270	722910	617210	645240	235650	234430	237620	657520	686270	601920	179410	147980	160300	210190	180250	149680	203820	191720	244200	260510	166270	245800
Hmmp004965	Diosmetin-7-O-glucoside*	Flavonoids	3134300	3645800	3925600	4344000	3999900	3830700	4448200	3963600	4154200	4144300	2958200	3735700	3798300	3750500	3816300	4490200	5264100	4889800	4730000	5617600	5365500	5050400	5095500	5286400
Lmjp003655	6-C-MethylKaempferol-3-glucoside	Flavonoids	3623300	4111000	3504400	4205200	4231400	3619400	4860100	4708200	4832900	4558900	4234200	3894900	4371900	3987400	4411800	6066700	4885000	5263700	5848000	6032300	6159800	5803100	5158800	5594300
Zmhn002750	4-O-(6'-O-Glucosylcaffeoyl)-4-hydroxybenzoic acid	Phenolic acids	34672	23455	33484	20112	24348	15220	29384	18283	16574	28063	40502	35469	19951	22954	30216	20335	40386	41226	30216	27481	18397	34796	27587	11359
Hmgp002189	Hispidulin-7-O-glucoside(Homoplantaginin)	Flavonoids	3753100	4435800	3474200	4509400	4376700	3641600	4675500	4279100	4664000	4340800	4110400	3780800	4377700	4341000	4272400	5350500	5110500	4910500	5847400	5641600	6503900	5432200	5397400	5790200
Lmdp003286	Isohyperoside*	Flavonoids	2426000	2501900	2092900	2580500	2779100	2447200	2124100	1757000	1811100	2597100	2682300	2670300	2289400	1924300	2080700	2437300	2261500	2257900	2396600	2492000	2559100	2389100	2301200	2279800
Hmpp103270	Eriodictyol-7-O-glucoronide	Flavonoids	137210	61057	43050	66840	83571	72692	40733	47207	43806	51807	89188	82126	27291	29022	26410	51071	39920	55215	56432	42416	54669	20442	34258	31478
mws0856	Quercetin-4'-O-glucoside (Spiraeoside)	Flavonoids	568760	493790	548160	576270	540580	555830	382000	388810	409120	452300	405760	430230	474980	439660	431310	480230	497120	407350	515560	389060	554530	465090	442930	457890
mws0061	Quercetin-3-O-galactoside (Hyperin)	Flavonoids	15555000	15044000	15070000	14231000	16660000	15866000	11937000	10965000	11098000	16269000	15016000	15510000	15308000	14972000	13426000	14860000	16016000	17467000	17940000	16156000	12909000	17980000	16005000	14584000
mws0091	Quercetin-3-O-glucoside (Isoquercitrin)	Flavonoids	14518000	17604000	16282000	15965000	16456000	14015000	12449000	10343000	12536000	16012000	17703000	12296000	16026000	14129000	13776000	14965000	15477000	16286000	17149000	14927000	16344000	14740000	14038000	12643000
Smgp004575	Quercetin-5-O-β-D-glucoside*	Flavonoids	2336900	2567800	2501700	2397300	2533700	2526000	2009500	1942600	1746200	2422900	2439400	2598800	2365500	2339300	2255600	2370900	2319200	2482500	2660400	2526000	2614800	2192100	2143600	2276700
pmp001309	6-Hydroxykaempferol-7-O-glucoside	Flavonoids	2448500	2324000	2527600	2642900	2405600	2335200	1766100	1883800	1981900	2462000	2555900	2342800	2084200	2005700	2272300	2337000	2375700	2519300	2555700	2558700	2493800	2375400	2176600	2228200
mws1329	Quercetin-7-O-glucoside	Flavonoids	1994000	2489200	2267200	1825900	1657900	1788800	2305300	2710900	2083900	1970000	2121700	1897200	2008100	1581200	1727100	2192400	1784300	1840400	1905000	2295300	1985700	2355900	1817000	1920700
pme1598	Hesperetin-5-O-glucoside	Flavonoids	426960	435140	457860	411530	628280	391430	329650	348140	330710	512510	199930	480130	387110	481530	207690	452170	423230	416440	432860	415690	317760	461800	509670	426500
Lmhp009464	LysoPE 17:1(2n isomer)	Lipids	50914	54130	55647	45591	34739	39198	38849	39739	33451	46559	47838	44964	50309	49911	47874	47418	44163	54108	50250	44159	46302	46930	45550	43578
Lmhp009769	LysoPE 17:1	Lipids	67327	66925	76488	52236	51890	46080	54965	52282	48196	66959	57166	61842	56844	45831	54360	48540	42266	44253	43556	43547	44206	47313	37548	40424
Xmsn002700	Taxifolin-3'-O-glucoside	Flavonoids	2801100	3179400	2877100	3379200	3965800	4272800	2680100	2020100	2438600	3313100	4048100	3245400	3215100	3736400	3286600	3425300	3159800	3313400	3521600	4043900	2765800	3891700	2989100	3211500
pmd0130	LysoPC 14:0	Lipids	106860	102340	111940	123840	112570	107720	91867	77514	82597	124410	105060	112000	103800	80062	83232	110390	90696	90702	106630	112810	126380	129490	114590	124500
Lmfn001258	Maplexin D (2,4-Di-O-Galloyl-1,5-Anhydro-D-Glucitol)*	Phenolic acids	19678	17799	17653	8449.1	21569	13884	11634	7392.7	12320	18336	26668	21410	12167	9626.4	7392.7	18109	17306	7245.6	17653	18958	17758	9842.1	12885	12176
Lmfn001344	Maplexin C (2,3-Di-O-Galloyl-1,5-Anhydro-D-Glucitol)*	Phenolic acids	18346	10543	13473	23350	20530	11470	11086	9276.4	9823.4	20676	19639	17741	19569	11681	11739	20279	11706	6038.6	16512	6442.6	10959	16533	9788.1	10959
Hmmp002121	Isorhamnetin-3-O-gallate	Flavonoids	22804	20592	33643	43921	37311	25997	17645	25487	15084	24982	30242	30973	9	9	9	14042	12256	17301	9	9	9	22761	6506.7	6720.3
Zmcn009787	Hederagonic acid (23-Hydroxy-3-oxoolean-12-en-28-oic acid)	Terpenoids	10863	11121	10622	12943	12469	13336	10020	11134	10610	11802	12127	11402	8336.3	6995.6	9500.6	9618.4	7351.6	8446.8	9542.8	9067.6	9288.9	8151.5	8541.5	8186.4
Lmsn012627	2α,3α-Dihydroxyurs-12,18-dien-28-oic acid	Terpenoids	336350	329140	368560	415580	402580	374620	351750	336690	350150	396100	363800	372560	339630	296880	281340	379040	312060	335550	456890	416940	399040	317540	276580	295580
Hmjn008136	Camaldulenic acid	Terpenoids	7931600	8482400	9251800	11137000	10521000	10359000	9264400	8751000	8630200	10107000	9316200	9526300	8432300	7795200	7232800	7394500	8300500	8001100	11004000	10439000	10242000	8444300	7275100	7624900
pmn001704	2,3-Dihydroxy-5(6),12(13)-diene-ursolic acid	Terpenoids	360110	339840	391740	449900	408370	406970	409160	365410	368830	409400	384890	382000	323330	305940	309610	340390	326660	319270	440140	459160	419330	322230	268310	325190
MWSmce560	23-Hydroxybetulinic acid	Terpenoids	35835	31623	43872	54193	46797	48976	30905	33904	33336	41960	44008	36276	35332	35690	28679	38898	33684	37855	43154	48727	49713	35595	30101	32026
pmp000266	3β,19α-Dihydroxyolean-12-en-28-oic acid	Terpenoids	326550	322960	400530	520700	436220	379320	312580	293580	259040	411430	366230	373410	233490	233060	201750	138890	123550	286190	299550	348410	63226	280480	119670	219830
pmn001706	2-Hydroxyoleanolic acid	Terpenoids	6567700	5803300	8434800	7479600	8527000	10516000	7336000	6864700	5769500	7325100	6583100	7244300	5001500	5971200	5382300	6276200	5829600	6840700	5758200	4989400	5917700	6839200	5533500	5726100
Smpn011792	2,3-Dihydroxy-12-ursen-28-oic acid	Terpenoids	28257000	26994000	27052000	41419000	35720000	35098000	28185000	22701000	28808000	34019000	29752000	33771000	18950000	21505000	16555000	25490000	24723000	22470000	27110000	29588000	27648000	23885000	21110000	22403000
Smnn011202	2ɑ-hydroxyoleanolic acid	Terpenoids	79322	83749	86372	119930	105290	100640	83671	77486	75425	98330	95507	98328	61616	56430	56718	68143	61186	56823	88449	86267	82029	64786	57158	58182
Zmpn008194	Corosolic acid	Terpenoids	14149000	11612000	11936000	13983000	14328000	13793000	11765000	9102200	12193000	13605000	13866000	11040000	9300600	8429600	7749500	9696200	8815500	10325000	10325000	11918000	9685700	9423200	10198000	9127000
Lskp211455	Maslinic acid	Terpenoids	1128100	1163200	1466000	1479200	1541500	1541800	1113700	955190	337700	1550800	1423700	1317300	942210	824910	262540	1038400	1041100	1194500	1071600	1072200	1111300	1045000	1003400	1027500
pmn001705	3,24-Dihydroxy-17,21-semiacetal-12(13)oleanolic fruit	Terpenoids	17811000	18111000	17650000	20639000	20312000	21588000	17214000	15959000	11514000	11803000	20264000	35681000	14429000	13837000	11180000	16113000	14035000	14928000	11974000	17150000	9650300	15814000	14384000	14282000
Lmgp002501	Dhurrin-6'-O-Glucoside	Alkaloids	16298	18757	26395	28972	54787	16534	40914	19508	17147	25351	55431	16298	37749	41299	41712	41389	39182	12677	38021	31797	52499	36205	50705	41393
pmb1912	10-Formyltetrahydrofolic Acid	Alkaloids	421270	342050	417720	403940	382930	378140	428980	438300	345720	546530	433220	493190	589770	504240	489220	503330	497830	533290	644200	607650	654390	397580	425430	416490
pmn001523	Trigallic acid	Phenolic acids	37977	48729	51362	36638	49115	37583	60423	58074	54214	54224	63975	55270	47303	55948	47746	60641	47586	58256	50810	60532	46927	50924	53283	36854
Lmhp008801	LysoPE 18:3	Lipids	2890500	2773100	3010200	3277800	2686300	2825800	2708200	2356400	2514600	3471600	3135400	3029800	1841000	1662800	1687000	1980900	1798400	1954100	2201500	2364400	2230700	2197600	1896200	1994900
Lmhp008589	LysoPE 18:3(2n isomer)	Lipids	2440300	2499900	2652000	2680100	2358300	2919900	2242300	2073300	1974300	2946200	2563800	2727300	1630200	1344500	1350100	1769600	1810600	1677800	2319900	1930500	2013800	1808400	1654300	2042200
pmb0881	LysoPE 18:2	Lipids	10666000	10288000	10906000	11662000	10184000	10501000	8905400	8525500	8880000	10113000	10691000	10823000	10590000	8566800	8804900	11102000	9798200	9316300	10607000	10595000	10945000	10835000	10039000	10639000
pmb0874	LysoPE 18:2(2n isomer)	Lipids	8858600	8450400	9020200	9006300	8236900	7571000	7844200	6563600	7462500	9647900	8975700	8614700	8642400	7685900	7468400	8957900	6850100	7220300	7887400	9177100	8983500	8689000	7788700	7504400
Lmjp003044	Isorhamnetin-3-O-Glucoside*	Flavonoids	10442000	10261000	10985000	12081000	12170000	11698000	9138000	9652300	9429100	10852000	10814000	10312000	11882000	10291000	9818300	14501000	12257000	12521000	14658000	14114000	14941000	13989000	12814000	12449000
Lmjp003295	6-Methoxykaempferol-3-O-glucoside	Flavonoids	10364000	10668000	10769000	13555000	10989000	10529000	10690000	8872800	10740000	11515000	11844000	10743000	11221000	11012000	10557000	13759000	13118000	13159000	14358000	14454000	14041000	14018000	12344000	13063000
Lmjp002906	Rhamnetin-3-O-Glucoside*	Flavonoids	10113000	9975100	10749000	12792000	12244000	10488000	9710900	9899300	9743500	11708000	11294000	11213000	12403000	10668000	10869000	14073000	12843000	11224000	14196000	13225000	14593000	13735000	11668000	13234000
Hmcp002207	Isorhamnetin-7-O-glucoside (Brassicin)*	Flavonoids	10442000	10261000	10985000	12081000	12170000	11698000	9138000	9652300	9429100	10852000	10814000	10312000	11882000	10291000	9818300	14501000	12257000	12521000	14658000	14114000	14941000	13989000	12814000	12449000
Zmhn002764	4-O-(6'-O-Glucosylcaffeoyl)-3,4-dihydroxybenzoic acid	Phenolic acids	37474	33053	39679	25884	40718	31014	23839	17288	11564	36385	27254	38900	40988	47740	19951	38655	34838	38240	43551	44520	40773	39360	40184	47959
Lmcp003788	Isotamarixin	Flavonoids	218760	228450	231520	128350	209360	133180	97824	143020	169510	161750	186930	225980	224200	328000	254070	274730	521110	80159	336250	215480	163770	175300	183370	153030
Hmgp002036	Nepetin-7-O-glucoside(Nepitrin)*	Flavonoids	10442000	10261000	10985000	12081000	12170000	11698000	9138000	9652300	9429100	10852000	10814000	10312000	11882000	10291000	9818300	14501000	12257000	12521000	14658000	14114000	14941000	13989000	12814000	12449000
Hmgp002148	Nepetin-7-O-alloside*	Flavonoids	10442000	10261000	10985000	12081000	12170000	11698000	9138000	9652300	9429100	10852000	10814000	10312000	11882000	10291000	9818300	14501000	12257000	12521000	14658000	14114000	14941000	13989000	12814000	12449000
mws1454	Persicoside	Flavonoids	10317000	10577000	11389000	10097000	10654000	9868300	12690000	13119000	13201000	12023000	10558000	10588000	8465100	7714600	7143000	11715000	10829000	10356000	10967000	11320000	10770000	14720000	11774000	12796000
mws0289	LysoPE 18:1	Lipids	878940	882710	946950	1045000	886740	890900	709800	652600	662480	958900	871650	839690	1414800	1250500	1277400	1266500	1111300	1121500	1079600	1092000	1144100	1255800	1157000	1165300
pmb0856	LysoPE 18:1(2n isomer)	Lipids	494140	476270	531000	561410	493680	496910	374860	350390	352280	523560	464700	469670	795770	668370	660190	659700	590610	587860	552460	609300	634840	658230	576170	622820
pmb2260	LysoPC 15:1	Lipids	70871	66082	73768	63107	52212	63766	67313	56054	63982	73190	69797	72285	54697	43060	40427	42745	39696	40790	46912	54551	47403	46893	45588	45514
Lmpp003465	Myricetin-3-O-β-D-glucoside*	Flavonoids	1464700	1321700	1603100	1269300	900830	1353500	1353900	1385600	899090	1536400	834390	1336700	1450600	1049700	914300	1639000	1181400	1380400	1032300	1232700	1324600	1828700	1119100	1568400
Lmdp002969	Myricetin-3-O-galactoside*	Flavonoids	1395800	1343600	1509500	1150700	910710	1247200	1448400	1290300	1110500	1316600	949180	1092200	1000000	845750	908370	1655000	1095600	1170500	1174800	1167800	1086500	1534700	1166600	1429100
Lmfp003403	Quercetagetin-7-O-glucoside(Quercetagitrin)	Flavonoids	1636600	1505000	1108500	1311700	1009500	1189100	1307500	1312700	1087800	1004400	1474700	1362500	1028100	1001800	1286400	1284400	1402700	1016400	1235200	1113200	1469800	1422900	1643000	1338600
pmb0883	LysoPE 18:0	Lipids	669770	706200	722760	645940	601870	613420	546300	531220	514050	812590	749550	723390	536020	464400	489450	622830	549660	538690	628670	674030	656900	651570	606760	623200
Lmhp009129	LysoPC 15:0(2n isomer)	Lipids	424510	432140	479070	420570	361740	363690	324400	255640	265410	424560	359150	393190	359820	350240	349570	404170	312620	354220	395690	419270	415130	438340	360380	387870
pmb2319	LysoPC 15:0	Lipids	385570	396150	431330	385490	332180	329800	298720	292680	274180	377200	342240	370310	377410	330570	329310	367710	313170	317030	357620	395470	396240	387500	356560	361680
pmb0880	LysoPE 18:0(2n isomer)	Lipids	5853.4	10747	9723.6	13192	10896	13201	4561.5	10157	6220.2	11132	13880	12149	15557	13747	13154	17770	18332	16775	12062	14857	14082	16266	16413	15308
pmb3066	5-O-p-Coumaroylshikimic acid O-glucoside	Phenolic acids	546970	578320	533610	479050	531740	451980	535970	540160	548800	546750	570090	565300	380090	389900	405430	396110	394480	377930	450340	409870	423280	314350	333450	346040
pmb3072	3-O-p-Coumaroylshikimic acid-O-glucoside	Phenolic acids	159690	206670	155660	138300	184580	143090	106300	88770	104640	157860	177710	191150	158340	122090	154270	197880	151670	153910	149030	178210	197680	133490	180520	189220
Lmfn000797	2,3-Di-O-Galloyl-β-D-Glucose	Phenolic acids	27766	32332	37463	116720	70850	48016	41787	37241	43950	74131	71302	54982	6451.6	12407	10421	19198	12316	13153	24353	21950	19309	24702	21379	14133
pmb0769	N-(p-Coumaroyl)serotonin Glucoside	Alkaloids	78004	53720	60950	55573	45900	56602	49782	58155	52642	90230	66969	89794	61292	102800	133140	66920	82560	94331	93451	96315	79474	61990	72312	95814
Hmyn007168	LysoPG 16:0	Lipids	90457	147520	106200	44936	79016	89539	59304	194050	74639	131040	72690	76801	77680	67275	72836	72187	76588	65662	72759	143940	110990	77392	434900	137070
Lmsn012480	Fupenzic acid	Terpenoids	10470	10331	12723	12422	11121	8384.9	9	9	9	11590	13960	10214	6560.7	8272.6	7615.4	9	9	9	13110	12763	11072	7815.2	8596.5	10354
pmp000268	Rosamultic acid	Terpenoids	36892	30811	44756	41446	36232	34119	35212	30349	28526	40041	28310	27202	24231	23934	21533	18748	17537	27486	42860	16589	43915	29991	25621	23273
Lmsn010659	Annurcoic acid	Terpenoids	361730	353880	387160	479860	450320	440170	350060	324190	324980	413480	376780	387100	288380	254160	238150	332610	208570	174270	418430	410790	397490	286730	265610	175930
pmp000444	27,28-Dicarboxyl ursolic acid	Terpenoids	2128600	2256500	2530100	3129900	3231300	2948600	2401900	2228600	2278300	2795800	2658600	2629200	1966000	1720400	1640700	2228000	2063700	1991100	2905200	2711800	2707500	1895400	1772700	1827900
Lmsn011015	1-Oxo-Siaresinolic acid	Terpenoids	638150	694250	739810	1205900	1131000	1056600	616730	574430	592040	834610	800480	814240	238530	208090	251640	215470	209430	182660	269710	290310	273280	244250	224400	233490
Lmsn011201	Swinhoeic acid	Terpenoids	638150	694250	739810	1205900	1131000	1056600	616730	574430	592040	834610	800480	814240	238530	208090	251640	215470	209430	182660	269710	290310	273280	244250	224400	233490
Lmsn011830	2α,19α-Dihydroxy-3-oxours-12-en-28-oic acid	Terpenoids	1661100	1734900	1789600	2552100	2362400	2170000	1864400	1665700	1664200	2213600	2270900	2093400	1030400	909190	1045500	1269700	1146100	1410000	1368800	1546600	1501700	1171100	1462600	1278300
Li512114	Corosolic Acid Methyl Ester	Terpenoids	183820	177450	194630	656650	294510	267930	234910	216470	228750	276010	265550	261560	215110	201180	176510	241960	227280	203310	293470	332000	314040	230320	211060	224530
Lmmn000214	Solatriose	Others	52439	82843	66740	246050	198570	170560	104420	115190	94468	255390	192850	194180	54381	100340	62980	97727	102720	97080	71960	80329	73801	85284	154520	132670
pmn001426	Euscaphic acid	Terpenoids	3595600	3734800	5487100	4880000	6709700	4146100	3729600	4831500	5311400	4123000	5790800	4456300	3031000	3789000	2575200	4650500	2961300	2708800	4286900	6113500	4063500	2840800	3782300	2640200
pmp000269	Arjunic Acid	Terpenoids	59630	66430	77572	88086	97587	69871	60136	41982	67440	69839	63497	129220	66613	20635	31806	24871	31805	23342	41189	23952	36782	29062	28527	24943
Hmhn007817	2α,3α-Dihydroxyursolic acid	Terpenoids	2098200	2035500	2008300	2714400	2773100	2201500	2111800	1712800	1747900	2599400	2053100	2372500	2061600	1886800	1540300	2159200	2323900	2045000	2774000	3038600	2767200	2074500	1790000	1995600
Hmjn003948	Madasiatic acid	Terpenoids	12147000	13488000	13902000	16761000	16852000	14668000	14385000	14783000	14767000	18020000	18587000	18864000	15133000	14839000	14781000	15026000	14484000	14244000	11533000	11686000	10644000	12804000	13678000	14584000
Zmpn006881	Tormentic acid	Terpenoids	413260	791560	892590	1105000	948580	891800	787950	722810	831530	889240	844680	959460	477150	398980	521350	496840	597890	417030	480040	822440	614490	614510	387320	404810
Smpn009230	2α,3α,23-trihydroxyolean-12-en-28-oic acid	Terpenoids	49768000	49978000	53216000	65435000	57765000	55135000	42808000	40553000	41491000	57636000	54502000	56168000	29566000	25607000	27108000	35833000	31602000	30746000	40863000	39624000	42652000	35046000	32899000	34358000
Lmmn003398	Kaempferol-3-O-(6''-O-acetyl)glucoside	Flavonoids	9	9	9	9	9	9	9	9	9	9	9	9	4884000	2427400	2966900	2912200	1752000	1905900	2471800	3581800	1497000	1689400	1000400	1412200
Lmmp003903	Kaempferol-3-O-(2''-O-acetyl)glucoside	Flavonoids	607500	606980	690280	642880	598260	583480	299020	289180	252830	667120	730990	493830	403760	418240	425730	486740	387170	397870	477070	503010	492840	367450	327930	352300
HJAP112	Quercetin-3-O-(2''-O-acetyl)rhamnoside	Flavonoids	17351	10923	18777	17757	11837	15431	32930	23947	33520	15963	15468	12670	9	9	9	16498	13858	11946	9	9	9	24846	15369	21067
pmb0758	Anisic acid-O-feruloyl glucoside	Phenolic acids	141590	191670	232520	397670	317990	321710	219110	255110	308560	213740	199920	208440	11928	12091	11699	28762	40248	64139	33492	33492	51173	54586	38575	36108
pmb0863	LysoPC 16:2(2n isomer)	Lipids	34176	31781	36230	40102	38245	32276	29537	25473	27441	41816	37042	33479	20176	17953	18781	23625	22499	23191	31646	37600	31236	34705	24493	30065
pma1303	LysoPC 16:2	Lipids	38197	36981	38723	45324	42088	41018	34237	30568	31069	49587	40194	42107	19994	22468	22620	27601	23885	27590	28640	32429	34183	34872	32027	33482
Lmhp008833	LysoPC 16:1(2n isomer)	Lipids	424750	99989	128260	144280	110350	109560	96338	81835	97090	131660	95156	96019	103950	77221	89643	88334	71665	81929	112970	118490	95113	94643	74773	86450
pmp001270	LysoPC 16:1	Lipids	151090	141990	129920	142140	145640	95143	137170	100480	120380	137560	146080	136420	148500	123130	100760	123750	84396	125250	119220	108120	145740	134410	123490	137440
Lmjp003231	Patuletin-3-O-glucoside	Flavonoids	2441400	2133000	2515600	2585700	2078800	2003900	2542400	2653500	2636600	1859400	1840700	1979500	795880	835110	640700	1332300	1357500	1371300	1248000	1489700	1437900	1993400	1188500	1088000
pmb0855	LysoPC 16:0	Lipids	29081000	30821000	33191000	31282000	30327000	28281000	24520000	22692000	24355000	30203000	28883000	28539000	32298000	27861000	27731000	33977000	28579000	28292000	32187000	31392000	32495000	31533000	27759000	28599000
pmd0132	LysoPC 16:0(2n isomer)	Lipids	29323000	30355000	32561000	31680000	29081000	28453000	24251000	23246000	23382000	30204000	29111000	28194000	33510000	29075000	29316000	31841000	28295000	28352000	31679000	31387000	32416000	30529000	27802000	31017000
Lmgp003989	Dicaffeoylshikimic acid	Phenolic acids	966060	780300	875530	1326200	1218000	1024500	279190	272510	281850	715340	523520	592310	831400	635670	604510	522730	416680	499970	680530	635490	662060	228480	425690	436580
pmb3064	3-O-p-Coumaroylquinic acid-O-glucoside	Phenolic acids	41664	69599	49197	77558	66197	30008	44001	41690	48824	9	9	9	9	9	9	9	9	9	46203	56611	44988	10585	41089	23053
pmb3061	5-O-p-Coumaroylquinic acid O-glucoside	Phenolic acids	66838	73099	75350	84148	67041	67695	46810	10339	45377	100660	92523	86012	24111	12111	16200	41839	11624	38275	58193	55767	46855	49024	41685	52136
Lmhp009497	LysoPE 20:4	Lipids	2354.3	3193.8	2937.3	4127.8	4058.7	4897.4	1553.4	3196.3	1470.8	3260.7	3712.2	3442.8	2335.8	1384.4	2239.8	2319.7	3210.6	4387.9	2764.1	3095.5	2935.4	4212.2	3194.7	3180.3
Lmhp009349	LysoPE 20:4(2n isomer)	Lipids	2354.3	3193.8	2937.3	4127.8	4058.7	4897.4	1553.4	3196.3	1470.8	3260.7	3712.2	3442.8	2335.8	1384.4	2239.8	2319.7	3210.6	4387.9	2764.1	3095.5	2935.4	4212.2	3194.7	3180.3
mad2394	Sinapoyl-p-coumaroyltartaric acid	Phenolic acids	103150	92990	91711	115220	106080	114290	49393	61771	60191	113300	132560	114700	9405.9	13476	13433	22358	20692	23063	26521	23506	32500	17756	19605	14414
Lmhn003799	Feruloylferuloyltartaric acid	Phenolic acids	102870	87792	101120	102170	99128	78315	109050	103700	103720	125830	120410	109280	307700	262010	258390	455580	421560	404960	543030	532700	524370	272920	279290	275630
Lmhn003668	p-Coumaroylsinapoyltartaric acid	Phenolic acids	22771	16604	24671	17821	20146	19166	16531	28163	22828	23416	22649	21382	57259	54567	50050	86161	86264	72515	107510	107740	116220	59428	54567	65232
Lmsn010604	2α,3α,19α-Trihydroxyurs-12-en-23-formyl-28-oic Acid	Terpenoids	19245	17775	19270	23749	21210	20182	17604	15748	16134	23871	19510	23069	14883	15413	15373	17031	15053	13143	24017	25138	22042	14738	14299	14771
Lmsn010896	Pinfaensic acid	Terpenoids	26017	25883	28627	33335	35444	30455	18408	24148	23241	30475	33523	29177	22409	15306	20131	19443	21620	19240	29841	30010	28061	22358	13717	18524
Lmhp009802	LysoPE 20:3(2n isomer)	Lipids	8705.1	7554.1	6699.8	6937.7	8334.2	7744.8	5536.4	4945.8	7569.6	11272	10262	8025.7	5334.4	4150.9	3509.9	6877.8	6196.4	6229.6	4946.5	6590.3	7038.2	5854.7	5021.4	7145
Lmhp010040	LysoPE 20:3	Lipids	8301.9	7571.6	10634	8484	7932.9	6639.5	6545.2	5435.5	6345.4	9206.2	8569.6	9732.5	5229.2	4613.2	4040.3	6955.7	4881.2	5044.4	7932.8	7146.2	5289.9	6321.3	3747.5	7804.6
pmb3000	Chrysoeriol-7-O-(6''-acetyl)glucoside	Flavonoids	9	9	9	9	9	7102.8	9	9	5738.9	9	9	9	293760	342500	328100	208350	188570	229080	212000	186310	189500	195270	162630	194310
pme0500	D-Melezitose	Others	345430	355840	266390	620290	386860	695450	296080	416410	276210	342930	357580	468690	302920	395720	318140	267980	388150	314410	272280	162910	400800	236000	286640	204360
mws1589	D-Panose	Others	885340	1340100	832880	1098700	504420	1446800	923360	1386600	608440	1703900	936380	1072500	613830	870440	835200	1069200	725840	947920	844510	683530	730300	703140	863320	781150
pme2125	Raffinose	Others	5689200	5225600	5030200	5050800	5900300	8043900	3709300	5512300	5848900	5811500	5852400	8140100	2854800	4322800	4329700	4619800	4474600	4526200	3526300	2263300	3720000	2741400	4305000	2419500
MWSmce486	Manninotriose	Others	47230	34007	40933	42193	43198	50510	125040	140520	119190	375550	320510	382210	44716	45959	40352	59823	61538	52897	77597	104530	98207	164930	198350	163090
Hmqp000191	Planteose	Others	142010	121620	146240	23588	115670	50270	135140	39920	146920	73925	61913	114250	148320	143740	144330	81669	122550	81010	105250	130920	125430	117590	109750	106180
Cmcp006262	Roxburic Acid	Terpenoids	416390	440950	504090	527400	467820	462130	301550	285660	264880	544430	542750	540290	147620	137510	149750	196710	173110	174200	224280	212100	238850	213920	195400	183620
pmp000271	1β,2α,3α,19α-Tetrahydroxyurs-12-en-28-oic acid	Terpenoids	424300	414180	472180	499750	459280	437240	280550	270170	278140	542230	500270	533480	153370	116470	134340	181730	159210	176620	212420	212920	227700	202090	178990	200050
Smpn009074	2α,3α,19α,23-tetrahydroxy-12-ursen-28-oic acid	Terpenoids	41460000	41666000	46377000	45510000	42366000	38923000	26564000	25928000	27821000	51731000	48323000	50747000	18398000	16010000	17157000	22194000	19561000	20374000	24940000	23085000	22064000	23420000	20611000	23117000
Hmhn007023	2α,3α,19α-Trihydroxyursolic acid	Terpenoids	125910	114100	135210	175900	159240	153590	123330	122110	114800	156460	137270	151390	69675	55107	61640	77527	80683	86328	121380	115270	101420	86355	79343	70289
Cmcp007058	1α,2β,3β,19α-Tetrahydroxyurs-12-en-28-oic acid	Terpenoids	204970	203630	267270	251040	229730	238240	171610	149360	180290	283000	248320	253910	92769	56435	97745	111040	105010	103770	122290	123170	100640	102160	90315	108030
Hmln003398	2α,3α,19α,23-Tetraydroxyurs-12-en-28-oic acid	Terpenoids	122530	125020	137940	163960	155390	153530	131850	126570	124760	164060	156450	137160	59647	50308	48712	88387	88386	79269	123300	112090	116790	76656	71289	88371
pmp001141	Cimicifugamide	Alkaloids	27584	26859	34897	55047	30409	55146	29674	32214	36472	45299	67442	34446	35888	35810	26396	41537	42038	29195	47711	67909	41621	40266	33105	41273
Lmhp010514	LysoPE 20:2(2n isomer)	Lipids	16611	16428	14517	13029	11046	12971	12867	12310	11014	18599	14064	14332	11319	9743	10981	13504	13036	13663	13046	10201	13286	15154	11534	13025
Lmhp010757	LysoPE 20:2	Lipids	15901	14631	18254	14300	13944	11697	12304	10104	11955	16671	17237	14970	10712	10575	11089	12376	9423.3	14638	15139	12919	15723	14247	13997	13900
Lmhp008718	LysoPC 17:2	Lipids	302120	311390	366290	288820	278380	297980	225810	221580	233220	277050	267480	267400	228150	200830	226140	249640	184480	198080	219250	246740	250860	211260	195800	226650
Zmsp004363	Quercetin-3-O-(6''-O-acetyl)glucoside	Flavonoids	3431500	3473300	3050500	2934600	3915900	3125900	2246300	2225700	2368700	3695000	3707100	3658800	2394300	2343100	3010000	3432500	3268300	7016200	10170000	5035000	4708900	3325800	2995700	3114800
Hmln002199	Quercetin-3-O-(6''-O-acetyl)galactoside	Flavonoids	9	9	9	9	9	9	9	9	65911	9	9	9	3709000	2923600	4741000	2987100	2646800	3981300	2222000	4212400	4625800	2715400	1702700	2796600
pmp000013	Eupatilin-7-O-glucoside	Flavonoids	16900	20191	14141	29821	25969	31262	29984	27478	22211	9	9	9	22431	17164	16710	27757	27747	32526	35835	33808	27255	46807	32804	38793
MWSmce668	ATP; Adenosine 5'-Triphosphate	Nucleotides and derivatives	26410	27141	29478	72758	52447	55514	40038	39991	39848	37560	51318	45221	30997	31475	36509	55156	60645	53342	56451	53499	50127	53810	35954	33042
Lmhp009590	LysoPC 17:1	Lipids	165820	103620	187130	152190	139880	131190	131850	119540	130940	151190	138200	140560	87385	130950	135140	136570	122200	135520	143720	73171	147460	138700	123390	82273
Hmcp002187	Limocitrin-3-O-galactoside	Flavonoids	52799	48548	50028	89913	52791	41413	33168	28843	71607	77200	29841	36598	28586	51351	33709	73784	90707	58661	80076	74277	59203	35616	69058	83767
HJAP006	Syringetin-7-O-glucoside	Flavonoids	45758	60580	46468	68377	48881	52969	69491	33650	68085	56791	47516	37030	55620	66217	43971	67379	80152	45200	90083	93973	75254	58661	48081	74392
Lmhp010515	LysoPC 17:0(2n isomer)	Lipids	2274500	2346700	2702200	2398900	1884800	1913800	1593100	1484200	1610900	2208200	2058800	2005400	1559100	1401500	1398000	1558900	1413400	1597500	1591000	1660900	1731000	1677500	1430300	1417300
Lmhp009526	2-α-Linolenoyl-glycerol-1-O-glucoside*	Lipids	5238.1	5991.6	3980.1	6996.6	10298	7566.4	9	9	9	7385	7703.9	6423.4	5391.9	6142.9	4839.2	7567.3	5786.8	7235	5566.4	6788.3	5519.5	6499.4	6066.9	5383.4
Lmhp009773	1-α-Linolenoyl-glycerol-3-O-glucoside*	Lipids	5238.1	5991.6	3980.1	6996.6	10298	7566.4	9	9	9	7385	7703.9	6423.4	5391.9	6142.9	4839.2	7567.3	5786.8	7235	5566.4	6788.3	5519.5	6499.4	6066.9	5383.4
Li512115	Isochlorogenic acid B*	Phenolic acids	6953400	6920800	6578600	10671000	10670000	7942000	2033500	1928900	2302100	5458500	5934000	5107100	4893000	4024800	3951700	3452300	3509600	3132800	4325200	3976000	5052000	3591000	4014800	3025300
pmn001382	Isochlorogenic acid A*	Phenolic acids	4959500	5316800	5967500	7413300	8069700	6640200	1137600	1052500	2183700	5958200	4042500	2947400	5395400	4067200	3694600	3235400	3643100	2420200	4048400	4539800	4281600	2484100	2625600	3036700
MWSmce346	1,3-O-Dicaffeoylquinic Acid (Cynarin)	Phenolic acids	1898000	2080700	1702900	2149200	2086600	1983800	329180	578720	456940	961760	1480300	1123900	1445200	1346900	1452100	1076200	944090	955340	856460	1125500	1159300	852660	856030	900200
pmn001384	Isochlorogenic acid C*	Phenolic acids	5857300	7204500	6202400	11729000	7277200	7368500	2203000	2121500	1438100	6089100	4703700	4452600	5358200	2633700	4259700	4134300	2483000	3371000	4126400	4571600	2972300	2408300	2570900	3719900
pmb0865	LysoPC 18:3(2n isomer)	Lipids	11057000	10854000	11917000	12869000	10604000	10058000	8648200	7745500	7998900	12721000	10698000	10356000	7718500	6256900	6684100	7481800	6633400	7057700	8325700	9216000	9920300	8197900	6898500	6869500
pmb0854	LysoPC 18:3	Lipids	12517000	13087000	14025000	14522000	12162000	13147000	11585000	10275000	10544000	13135000	13000000	13566000	7996300	6791500	7291400	8636800	8102300	8474900	10850000	9869500	10827000	9213700	7395600	7848600
Hmbn002692	6'-O-Feruloyl-D-sucrose	Phenolic acids	28449	31135	15766	34795	29285	56879	36468	31237	51158	39462	30326	64516	50133	48378	41163	42228	43654	36035	37316	35472	42842	38286	70733	53488
Lmsn008212	2α,3β,19α-Trihydroxyurs-12-en-23,28-dioic acid	Terpenoids	11079	13277	10571	11942	15088	13649	7879.8	4976.5	8014.1	11179	13911	9251.6	3646.4	4085.1	9	4197.4	5324.6	4968.6	3979.2	3672.1	8074.9	5438.8	6468.2	4490.9
pmp001273	LysoPC 18:2	Lipids	52916000	53428000	57632000	56912000	53177000	53729000	46730000	42606000	44596000	55655000	48003000	49094000	51450000	47609000	46734000	52480000	49443000	49939000	54369000	52046000	52806000	54274000	47750000	49313000
pmp001251	LysoPC 18:2(2n isomer)	Lipids	5747900	5662500	6189300	5982700	7073600	5555100	4663400	4021000	4088800	5994900	5247800	5102800	5166100	4590400	4380400	5407900	4675200	6211000	5197700	5322200	4785500	5651300	4291300	4256900
pmn001644	Quercetin-3-O-(2''-O-acetyl)glucuronide	Flavonoids	9	9	9	9	9	9	9	9	9	9	9	9	327630	227960	249240	305120	169920	214250	206610	220670	282400	273510	197280	164450
Li512111	Isorhamnetin-3-O-(6''-acetylglucoside)	Flavonoids	9	9	9	9	9	9	9	9	9	9	9	9	833300	573660	531340	425320	301270	415040	383870	323890	464700	350640	506020	250320
Cmsp003083	Dehydrodiconiferyl alcohol-4-O-glucoside*	Lignans and Coumarins	123090	126860	129700	83208	96440	65644	100190	97289	107040	83264	63042	76275	79180	62914	73080	54380	58048	69616	66798	58590	50121	40886	52989	31344
Lmsp003655	Dehydrodiconiferyl alcohol-gamma'-O-glucoside*	Phenolic acids	101280	98235	91676	86062	77523	109110	92615	95878	68055	91650	98155	87060	58588	74420	68444	49377	45948	43542	47499	63015	41987	34179	57103	24083
pmn001378	Pinoresinol-4-O-glucoside	Lignans and Coumarins	426090	527570	486550	373650	416780	409020	482630	498320	509320	500920	602230	573970	936760	831100	958830	657250	683060	655460	656880	629820	688580	466530	489220	576420
pmp001281	LysoPC 18:1	Lipids	3625200	3804900	4219700	4847000	4557300	4507100	3022100	2623500	2808500	4324600	4038300	4111000	5931100	5356200	5121600	5479900	4496500	4670800	3972600	4213300	4447000	5348500	4586100	5068700
Lmhp010190	LysoPC 18:1(2n isomer)	Lipids	2940700	2935800	3333200	3760100	3272300	2725200	2134500	2045300	1937900	3432000	2776700	3066200	4742200	4164300	4087300	3940800	3505000	3226200	2994200	3291400	3477600	3444100	3186400	3520900
pmb3041	Tricin-7-O-saccharic acid	Flavonoids	483970	481370	481040	400650	434860	394110	525500	508910	515020	497020	513180	511970	476380	552420	547470	429700	406310	352410	427620	406200	420640	343910	384790	349100
pmn001710	Rosmarinic acid-3'-O-glucoside	Phenolic acids	315940	309670	362530	365440	334830	262170	387750	353790	389520	392110	313450	418430	322040	272710	297380	343550	318850	295490	297200	327100	160490	389490	301960	343100
Lmyn003971	Dihydrodehydrodiconiferyl alcohol-4-O-glucoside	Lignans and Coumarins	240970	262170	263590	259100	214370	260500	304560	290230	284530	346520	304360	305370	182080	200500	181000	179140	196210	190410	184960	200500	190550	252580	217780	240980
mws0126	LysoPC 18:0	Lipids	8823100	9376300	10173000	9231600	8582600	8130400	6946700	6775900	6914100	9533200	8957100	9047700	7389500	6456300	6640800	7514000	6711500	5958500	7151200	7543200	7901500	7384300	6905800	6979400
pmd0136	LysoPC 18:0(2n isomer)	Lipids	11406000	11940000	13109000	12170000	11006000	10671000	9274300	8715700	9097600	12235000	11468000	11500000	9682200	8383000	9363600	9963000	8506400	8015000	9302900	10022000	10484000	9808800	8942700	8699300
Lmtn003096	Secoisolariciresinol 4-O-glucoside	Lignans and Coumarins	6916700	8132000	6348700	9668000	9024100	10146000	8168800	9038000	8326500	9875500	9539500	8940600	3114600	3634500	4158700	5104700	5355900	5111900	5534700	5503000	5284700	3891600	5309400	5238700
Lmmp003443	Dicaffeoylspermine	Alkaloids	35426	31773	30695	82933	36757	50536	14470	66413	53219	60957	43092	28240	75808	70553	44823	102370	79850	89888	72338	80855	84661	112360	99905	110820
Zmcn005156	4,5-O-Dicaffeoylquinic Acid Methyl Ester	Phenolic acids	35414	25527	42254	63167	83099	54435	18502	12921	24625	61016	39402	55621	30975	30221	30597	29249	33294	31900	36587	28595	28012	28240	27097	38180
Lmhp008924	LysoPC 19:3	Lipids	6536.5	5320.9	7260.4	6453.2	7656.4	3726.4	4751.6	4149.8	2264.2	759.53	6954.6	5308.8	4772.4	2418.5	2375.4	2898.4	4051.8	3961	3450.5	2755.2	6269	9	9	9
Lmbn001181	Fraxetin-7,8-di-O-glucoside	Lignans and Coumarins	302820	287650	288780	280160	212970	240220	200200	128760	179530	324250	306740	275330	101320	90444	91201	185240	126800	177900	194150	187980	143020	186470	216660	208270
Lmhp007840	LysoPC 19:2	Lipids	38553	42756	48344	58182	44744	45693	17872	37957	41892	50264	22143	51125	49009	35761	9	41996	40670	44625	44370	41273	14208	36410	12308	35121
Lmhp007598	LysoPC 19:2(2n isomer)	Lipids	50381	19986	25842	29805	65555	30169	20279	19973	47900	29503	64527	23077	46485	37703	25950	24988	18311	23115	18013	20389	27759	24020	36552	30171
pmp000587	Luteolin-7-O-(6''-malonyl)glucoside	Flavonoids	110580	108590	112730	44661	80123	87594	51699	67184	38374	68630	125530	68649	12022000	10488000	10964000	8081700	7312500	6191400	7853100	7829600	9211200	5891800	5445700	6022600
Lmdp004892	Kaempferol-3-O-(6''-malonyl)galactoside*	Flavonoids	80956	92686	86186	68844	95381	80791	48195	56431	50600	76347	113830	129380	11486000	8718100	9837300	6720400	6176800	5278400	7163100	7358800	6530800	5404800	5013600	4900400
Lmmp003817	Kaempferol-3-O-(6''-malonyl)glucoside*	Flavonoids	85213	86878	83719	68201	78988	66784	66806	87761	41678	107120	99061	125250	10247000	9451800	8974200	7146600	6252300	5159400	7072000	7827400	6574000	5232400	4568300	5249100
Lmhp010908	LysoPC 19:1	Lipids	102210	93393	103830	89304	76090	80994	71517	67196	65083	84988	80290	85150	88345	71517	75847	82088	72057	146160	85094	84174	91555	79531	68040	74222
Zmfn000481	Uridine-5'-Diphosphate-D-Xylose	Nucleotides and derivatives	1602800	1942900	1665900	1712700	1796500	1773700	1630100	1480700	1775800	1434900	1685500	1568200	2476300	2533600	2406700	2225500	2161100	2118000	2040700	2235400	2103500	1881600	1878400	1815200
pmb0686	Eriodictyol-7-O-(6''-malonyl)glucoside	Flavonoids	9	9	9	9	9	9	9	9	9	6830.2	5274.5	5024	257360	204560	213440	143510	121790	119440	149560	153610	150820	113420	99143	120480
pmn001375	1-Hydroxypinoresinol-1-O-Glucoside	Lignans and Coumarins	538470	477240	438610	320840	401580	305740	594400	610590	596730	495890	557900	520170	714010	976630	738030	586010	597520	548080	438200	465300	427160	415190	467550	456100
Zmcn003729	1-Hydroxypinoresinol-4'-O-Glucoside	Lignans and Coumarins	77095	59192	55731	38183	58163	27081	51570	44400	45123	58532	51272	55529	58180	64496	81911	51241	52527	68634	22032	63105	54690	68754	50722	46213
pmb2228	LysoPC 19:0	Lipids	20235	30396	29398	74769	78819	74204	43473	35334	27118	40076	57514	38076	7823.7	16369	8191.3	7360.1	5253.4	7644	6731.7	10018	6258.8	9499.3	7667.3	11562
Lmhp009890	LysoPC 20:3	Lipids	102330	107830	109950	101560	91863	85415	72279	59538	65034	97551	80814	82936	55026	50532	53481	70386	63137	61782	67813	69562	78788	68242	53158	56546
pmd0146	LysoPC 20:2(2n isomer)	Lipids	572400	600310	660260	530630	489340	505190	324290	313570	319070	521400	462260	452040	342550	306580	273390	426640	372620	374190	372510	406680	466460	376340	327010	328960
pmd0147	LysoPC 20:2	Lipids	618410	629610	669110	558640	531530	507800	307980	326040	344750	540110	450810	468070	358760	275490	302110	437990	370170	383230	391390	413370	425660	364990	339610	350730
Lmhp011549	LysoPC 20:1	Lipids	249670	266510	284120	297550	271200	256310	208310	200740	210190	285360	259900	264520	286280	245170	257340	283380	253930	227090	269380	292520	291320	297920	274250	272530
pmp000589	Quercetin-7-O-(6''-malonyl)glucoside	Flavonoids	151080	173470	179890	230500	215820	240620	114080	116740	138320	152770	187060	217790	7513000	8561500	7547000	7313500	8124000	4395400	8692400	6196100	8111700	6719600	6276300	6913400
pmb2979	Hesperetin-7-O-(6''-malonyl)glucoside	Flavonoids	143440	157410	131960	73985	101990	128160	156500	138780	145240	164420	202980	152390	297580	312610	262770	176820	196240	212920	198680	189420	173290	131030	166640	205600
Lmtn004273	Prupersin D	Phenolic acids	12917	7966.9	11978	59424	56369	37372	6195.1	6870	8276.6	11329	11310	6816.9	18983	29106	10864	9	9	9	9	9	9	8035.2	4063.4	3305.2
pma0702	N1,N8-Bis(sinapoyl)spermidine	Alkaloids	2318100	1413300	2764100	4451300	2028800	3891100	3154600	2900700	3300300	2465300	2329400	2276000	1305900	1186500	1359100	1996000	1069800	1639200	1697500	1896400	1896400	2173500	2224200	2011900
pmp000273	Gambiriin B3	Tannins	318730	227590	339930	316240	356960	302760	421020	342860	357960	242570	247610	287250	227250	253610	265710	233590	242240	255200	275740	225340	263910	259680	240730	296250
pmb3114	Epicatechin-epiafzelechin	Flavonoids	4930800	5222600	4626400	5159000	5603900	5244600	4678400	5703800	4833800	4287800	5452100	4702900	5452100	6597800	7141000	4389300	5484100	5435400	4220300	4117300	3506900	3234300	3693100	4549700
Lmtp003081	Prupersin E	Phenolic acids	13473	9094.4	15704	14230	5860.5	10805	13843	12399	14808	9918.6	13029	11636	18888	24693	12399	12215	17286	17459	23139	18433	16463	13931	14051	18272
Rfmb25702	Pinoresinol-4-O-(6''-acetyl)glucoside	Lignans and Coumarins	23160	11037	26325	13440	17848	20912	21544	8634.7	21747	23680	26290	19173	16885	10517	25032	14013	10682	18255	10517	22337	17581	19562	15895	15648
HJAP064	Isorhamnetin-3-O-(6''-malonyl)glucoside	Flavonoids	10854	11454	15293	14467	2768.8	19005	9	9	9	11095	12439	7538	1736100	1326800	1459400	1041800	1065900	974020	1144600	1126900	1142600	972560	893610	1036600
Zmhp005139	Tamarixetin-3-O-(6''-malonyl)glucoside	Flavonoids	9	7789.6	9	13485	9987.7	3770.5	9	9	9	6599.9	12694	9272.5	1615800	1553700	1295100	1065000	1116500	1004300	1182300	984830	1234800	1054000	688760	986770
pmb2922	Uridine 5'-diphospho-D-glucose	Nucleotides and derivatives	6813200	8973300	9596300	9469200	9137600	9243000	7424500	6787700	7540900	7809600	9090300	8905100	10936000	10921000	12126000	11503000	10598000	7910600	9295200	9779300	9891000	9939900	8503200	8968900
Lmsn007789	Phloretin-4'-O-(6''-Cinnamoyl)glucoside	Flavonoids	80879	83727	86432	244370	228560	211420	86608	77766	78797	177920	204980	166950	6710.3	7279.3	5131.2	7349.6	7314.3	7476.8	5638.5	6077.9	5202.8	5919.7	10363	9788.3
HJN053	2α,3α-Epoxy-5,7,3',4'-tetrahydroxyflavan-(4β-8-epicatechin)	Tannins	491140	537310	334930	572800	766480	512620	726920	781380	798850	664490	1040700	999760	609460	334970	448550	801150	1056900	932770	793500	898220	833490	1712400	1329000	1193800
HJN069	Tetrahydroxyflavan-(4α-8-epicatechin)	Flavonoids	514210	407580	315230	873730	477620	828830	643090	760330	1021000	710320	744040	1822600	395080	457950	365510	911040	894800	1669200	1000000	620330	860840	1478300	995390	916500
pme0432	Procyanidin A2	Tannins	526050	657760	796150	816720	917280	879450	776900	830830	1041300	878700	549610	599840	394800	514560	442580	783730	476500	657280	563790	610730	634110	9	9	9
MWSHY0171	Procyanidin B2	Tannins	4303200	3480600	3052100	3966600	3892200	3610400	3455400	3281400	2962200	3896000	3929900	4289900	3595200	3267200	4040700	3803600	3443300	3860700	4016400	3247800	3309000	4866400	4689500	5415800
pme2493	Kaempferol-3,7-O-dirhamnoside (Kaempferitrin)	Flavonoids	488410	404770	396810	393030	558200	363460	414710	474380	384880	438580	445540	362000	715670	543000	478360	660350	503470	624860	640460	565870	631830	687200	640460	694160
pme3227	Vitexin-2''-O-rhamnoside	Flavonoids	131530	89188	127730	131490	143920	95249	112300	87030	85771	89188	100130	122250	85817	105770	137680	127660	120640	153560	151710	134190	140710	172640	178150	154480
mws0047	Apigenin-7-O-neohesperidoside (Rhoifolin)	Flavonoids	161140	165000	143760	186640	278380	254790	175960	169290	158090	225390	181940	209130	89154	78958	55357	71698	59868	104700	102290	66253	9	78416	60171	45182
Lmgp004474	Genistein-7-O-galactoside-rhamnose	Flavonoids	36819	76866	44054	46720	57637	47694	49207	51318	65307	43512	53739	47022	52622	51953	63080	36565	45112	49980	48320	46556	38380	42136	46576	46618
mws1409	Uridine-5'-diphosphoglucuronic acid	Nucleotides and derivatives	43404	49122	55028	85916	104840	85161	66079	57033	75240	105780	131910	78835	63489	82441	69408	108630	100870	109900	72686	83451	96534	95420	86134	105190
Lmcn003163	Epitheaflavic acid-3-O-Gallate	Flavonoids	20431000	21974000	21216000	24773000	24363000	25154000	24851000	21799000	24502000	22290000	18162000	21351000	20078000	17380000	20190000	22277000	26113000	23243000	20672000	21667000	24306000	21330000	22301000	25475000
Hmcp001769	Quercetin-3-O-rhamnosyl(1→2)arabinoside	Flavonoids	109200	137910	95282	127700	116590	160450	128660	100130	105010	117550	112850	125050	145370	100850	160440	153630	101850	105520	111360	89118	131570	159790	99907	109960
Lmlp007435	Isosalipurposide-6''-O-p-coumaric acid	Flavonoids	685620	690530	624400	1132000	1023300	977440	601260	792840	715100	698390	787500	707310	43867	23166	42124	30062	27441	27913	46595	29269	29220	25051	30811	45995
pmp000275	Gambiriin A1	Tannins	910310	888690	727430	884200	891480	982800	911410	1010300	806860	737070	717030	928790	970850	1017800	1149400	897100	903950	765240	913630	817590	847020	853830	888590	739800
mws1066	Naringenin-7-O-Rutinoside(Narirutin)	Flavonoids	45166	59495	36284	35730	50961	41649	33705	40406	37619	46017	41500	41500	25757	31757	40715	36640	42420	32423	32696	32888	41781	35470	47568	43916
mws0046	Naringenin-7-O-Neohesperidoside(Naringin)	Flavonoids	36819	76866	44054	46720	57637	47694	49207	51318	65307	43512	53739	47022	52622	51953	63080	36565	45112	49980	48320	46556	38380	42136	46576	46618
Lmfp005436	Quercetin-3-O-(2''-O-galloyl)Arabinoside	Flavonoids	55531	39844	64141	94160	86469	124530	9	9	9	61573	58085	54193	47100	33841	37166	56912	61696	47452	61205	50269	47572	65048	54982	80461
Lmfn004769	Quercetin-3-O-(4''-O-galloyl)arabinoside	Flavonoids	32680	49936	38493	29502	49057	34341	52160	42472	46999	47359	33585	23350	38006	27307	42601	39467	28162	36544	48757	48676	45049	54119	55582	46319
Zmxn003874	7,8-Dihydro-Buddlenol B(threo)	Phenolic acids	983140	1048200	1002900	848980	878970	829630	1225400	1308100	1197800	1053300	1114500	1085300	1758700	1813600	1808700	1497000	1560700	1527800	1450600	1502800	1445900	1277500	1242500	1315400
Lmsn006093	Phloretin-2'-O-(2''-Galloyl)glucoside*	Flavonoids	56692	63776	74976	54335	54396	36611	27202	20727	25695	57874	65509	67881	4622.5	8280.9	3866.4	8866.5	14140	8999.8	10195	7706.2	8304.2	13092	8870.3	5407
Lmsn005788	Phloretin-4'-O-(6''-Galloyl)glucoside*	Flavonoids	56692	63776	74976	54335	54396	36611	27202	20727	25695	57874	65509	67881	4622.5	8280.9	3866.4	8866.5	14140	8999.8	10195	7706.2	8304.2	13092	8870.3	5407
Lmyp004407	Kaempferol-3-O-(2''-p-Coumaroyl)galactoside*	Flavonoids	3535200	3342500	3628900	3283800	3598300	3190600	2008300	1635600	1647600	3316100	3788500	3343200	1585500	2228400	1594000	2063800	2563700	2038400	2117500	1905800	2028100	1621000	1648000	1783000
mws1290	Kaempferol-3-O-(6''-p-Coumaroyl)glucoside (Tiliroside)	Flavonoids	2180200	2510000	2415800	2807800	2788000	2716500	1619700	1533400	1178100	3041400	3382300	3232900	1414600	1132200	1152300	1243600	1663000	1347200	1987400	1639300	1921000	1426400	1223500	1376000
Lmyp004318	Kaempferol-3-O-(6''-p-Coumaroyl)galactoside*	Flavonoids	2309000	2117100	2446800	2178500	2442000	2359900	1285900	1175800	1054700	2519500	2433100	2407500	941350	1071100	1099500	1272200	1167100	1147000	1276900	1209100	1423500	904140	1068300	1185400
Hmjn004446	Luteolin-7-O-(6''-caffeoyl)rhamnoside	Flavonoids	1360400	1332900	1357700	1512300	1467300	1199100	756890	759690	671200	1462800	1520300	1308400	730340	718610	623870	614210	691790	761790	866570	946430	1142400	887020	698560	737780
Hmcp001829	Quercetin-3,7-Di-O-rhamnoside	Flavonoids	28859	11938	17905	15092	25150	38215	33014	35015	37210	23012	32014	19111	18068	28013	20888	15181	21294	22261	19119	26290	17104	23306	25012	24012
MWSHY0080	Luteolin-7-O-neohesperidoside (Lonicerin)	Flavonoids	1356800	1444000	1490000	1291700	1327500	1075100	706160	807310	752010	1409100	1380400	1326500	845170	756820	714920	971430	987870	821400	1209200	1166900	1172900	1147200	867940	1022600
Lmsp004670	Kaempferol-3-O-glucoside-7-O-rhamnoside*	Flavonoids	36703000	39672000	35441000	43279000	36857000	34795000	29361000	22957000	28415000	46539000	45793000	41032000	31559000	28256000	28440000	35902000	31905000	27764000	36154000	38233000	38052000	35219000	31411000	33275000
Lmsn002815	Kaempferol-3-O-rutinoside(Nicotiflorin)	Flavonoids	7701700	6464700	7375000	6830700	7269600	7399100	5093600	4422900	4364700	8964300	7391100	8940000	5759900	5626100	5804500	6537200	6389900	5403600	5961400	6561100	7289500	6167700	5984800	5811200
pme1605	Kaempferol-3-O-robinobioside(Biorobin)	Flavonoids	22956000	27254000	25756000	21569000	25258000	24423000	15951000	18828000	16766000	32090000	31571000	28546000	21873000	20944000	20953000	23723000	22068000	19934000	21473000	25924000	23420000	18050000	21664000	22199000
MWSHY0061	Kaempferol-3-O-neohesperidoside*	Flavonoids	34388000	40049000	37777000	40650000	38003000	31284000	20667000	23639000	24799000	44231000	44608000	37319000	32644000	25667000	26594000	32746000	30148000	29266000	37378000	38426000	37695000	35904000	33559000	33523000
MWSslk254	Kaempferol-3-O-glucorhamnoside*	Flavonoids	37513000	39602000	36104000	38089000	38398000	33387000	26317000	24093000	28038000	41936000	44058000	39337000	31596000	29151000	30562000	32889000	29163000	31493000	32845000	36056000	37289000	34891000	29698000	34501000
mws1073	Apigenin-6,8-di-C-glucoside (Vicenin-2)	Flavonoids	29069	25343	23107	15553	14199	25283	18636	23064	20079	11220	12498	18592	2985.5	8947.5	11318	8082.4	15571	7457	12538	8879.9	13332	9589.1	17145	6700.1
Lmtp004044	Quercetin-3-O-apiosyl(1→2)galactoside*	Flavonoids	863240	833140	885030	781110	958690	515300	486580	396500	316070	786250	783310	735220	747110	547270	645480	610110	646370	499300	804290	734240	764410	654960	639380	597200
Lmln001951	Quercetin-3-O-(6''-O-arabinosyl)glucoside	Flavonoids	294730	648160	515430	526940	512310	492050	397570	287030	255740	570270	713230	392290	89660	91111	81407	132920	109920	126060	122780	274820	192990	209160	124270	147900
Lmjp002596	Quercetin-3-O-sambubioside*	Flavonoids	820270	741190	811600	724900	771380	681520	421790	372030	401040	589350	825070	799080	592810	541180	640510	701440	536330	491250	727810	614570	848670	543730	629380	570000
Lmyn005006	Eriodictyol-7-O-(6''-O-p-coumaroyl)glucoside	Flavonoids	79136	93907	76391	179300	142960	133900	85384	88041	81984	112850	97280	120200	22412	18300	21858	32625	24175	26672	33419	27823	22770	21169	33545	27905
MWSHY0092	Eriodictyol-7-O-Rutinoside (Eriocitrin)	Flavonoids	1236500	1327000	1445400	1183900	1263000	1200000	873380	795140	790690	1120100	1112200	1320500	1020300	876160	765040	868630	1086600	965240	1071800	950670	1077900	894510	862590	935040
Lmqn008369	PI(18:2/0:0)	Lipids	159340	171930	188850	9	33334	33015	22983	28088	28417	49439	46624	43097	26263	23252	19666	31515	29130	30142	36132	40868	42001	49532	42537	43797
Lmyp003500	Kaempferol-3-O-(2''-galloyl)galactoside*	Flavonoids	69928	48760	38692	36599	44184	22063	48872	57981	41095	21498	31733	35965	63103	64001	52402	48121	49874	39704	34813	43149	44176	42764	28447	31566
Lmyp003348	Kaempferol-3-O-(6''-galloyl)galactoside*	Flavonoids	37274	32926	58034	31556	31629	27742	51338	45777	53787	26845	33602	35097	67327	61964	78552	49144	51849	31561	28671	41366	31026	24568	39123	29700
Lmmn011209	3-O-p-Coumaroyloleanolic acid	Terpenoids	1284.4	1107.5	1883.6	9	9	9	9	9	9	9	9	9	9	9	9	3773.2	3074.6	1959.9	4062.9	3399.9	2507.5	9	9	9
Lmsn005430	3-Hydroxyphloretin-4'-O-(2''-O-galloyl)glucoside	Flavonoids	171430	230140	215040	478250	555940	372430	252400	247790	242530	253250	298720	377380	53149	51147	51498	63951	80945	76580	61386	53973	53552	58349	58350	76525
Lmqn000780	Uridine 5'-diphospho-N-acetylglucosamine	Nucleotides and derivatives	671400	774910	773360	860510	802810	775750	800980	709750	767260	604460	613380	462820	671630	656450	664600	701310	596800	608220	625510	669360	572660	608800	479060	584330
pmp000240	Apigenin-6-C-(2''-glucuronyl)glucoside	Flavonoids	17923	31138	13210	5270.5	17505	14873	24295	21403	25036	13842	23754	9136.1	23911	19799	25967	18814	18854	20588	19598	15223	18101	15841	15293	14528
pmp001080	Diosmetin-7-O-Neohesperidoside (Neodiosmin)	Flavonoids	37424	34085	37654	34191	42184	47890	40773	31303	44436	45602	50070	70691	11852	21185	10369	14611	18055	8821.6	14925	12585	10488	9740.2	7723.5	13916
mws1661	Diosmetin-7-O-rutinoside (Diosmin)	Flavonoids	59710	44935	53567	64889	67272	51476	42846	34718	48831	64687	76370	73436	10458	17279	28673	22597	19443	15514	15903	13284	13964	20749	20900	13829
Lmmp000897	Gallocatechin-(4α→8)-gallocatechin	Flavonoids	880370	858530	1012900	750060	754530	658780	405880	375870	419140	404350	973190	892790	1016600	1051700	970780	1043300	1018600	912370	1255700	1373200	1385700	1042800	1019000	1042800
Lmyp004516	Quercetin-3-O-(2''-O-p-Coumaroyl)galactoside	Flavonoids	120370	123080	118980	162200	156520	144800	75160	91705	96093	136020	98690	110370	119790	107980	114520	165860	161720	140410	166060	149940	156860	152060	137770	147870
Lmyp004052	Quercetin-3-O-(6''-O-p-Coumaroyl)galactoside*	Flavonoids	114040	133180	133030	142020	145920	151870	83367	106370	85577	108200	123450	130310	133020	109420	87227	161810	145440	160440	161870	137890	156990	154020	121730	150660
Lmdp004267	Quercetin-3-O-(6''-O-p-Coumaroyl)glucoside*	Flavonoids	120370	123080	118980	162200	156520	144800	75160	91705	96093	136020	98690	110370	119790	107980	114520	165860	161720	140410	166060	149940	156860	152060	137770	147870
Lmsp004166	Quercetin-3-O-glucoside-7-O-rhamnoside	Flavonoids	12260000	10677000	9488900	9343300	10547000	9299400	8724500	7779300	6617400	8964700	10424000	8406400	8933000	8570500	8839800	8504800	8556300	7818500	10132000	8245100	9079800	8176000	7380900	8494600
mws0059	Quercetin-3-O-rutinoside (Rutin)	Flavonoids	2463600	2527500	2494700	2619500	2515100	2603200	1603000	2013200	1775200	2432000	2215800	2326200	2564800	1974300	2040200	2580600	2512400	2598800	2765400	2480600	2782100	2220100	2482400	2638600
Lmmp003091	Quercetin-3-O-(4''-O-glucosyl)rhamnoside	Flavonoids	11601000	11094000	12102000	9241200	10196000	9815200	8056200	7763000	8089700	9362900	9473300	6920900	9909100	8528200	8997400	9064300	9281900	6698400	9651200	9074700	9695500	9153300	8540800	7133300
pmb0711	Quercetin-7-O-rutinoside	Flavonoids	10529000	8467200	10054000	9088200	9412900	10696000	8609300	7407100	6843900	8931100	9364900	9039700	9482600	8371100	8327700	7988100	8295500	7970800	9713300	9019000	8676600	8066700	7044900	7550600
pmn001583	Quercetin-3-O-robinobioside	Flavonoids	1809800	1755800	1747900	1552500	1764700	1650100	979200	1032600	1093600	1474600	1380300	1433400	1509900	1290700	1290700	1579100	1353000	1304400	1346700	1373600	1254800	1431200	1397000	1624900
Zmxp003107	Luteolin-7,3'-di-O-glucoside	Flavonoids	1267500	1013400	1519100	1083200	906710	937030	805790	620700	610350	1577200	1327200	1271500	1028900	780590	870710	831350	812760	829150	891770	994640	884120	842730	762460	745770
Lmbp002336	Quercetin-3-O-(2''-O-rhamnosyl)galactoside	Flavonoids	9994800	8874500	9154700	8331800	8443400	8043100	6192900	5671400	6054900	7500900	7111500	6898800	7512500	7827900	6052000	6693400	7386800	6683100	7337700	7159300	7189700	7687400	6626200	6589200
Hmpp002612	Luteolin-7-O-gentiobioside	Flavonoids	921390	994730	970540	835190	780130	887940	471410	483940	407770	1133700	910290	1086000	1188300	1160800	1007100	1113500	981370	1024600	1379900	1463000	1497300	1189000	986700	1243500
Xmyp005599	Kaempferol-3-O-galactoside-4'-O-glucoside	Flavonoids	1267500	1013400	1519100	1083200	906710	937030	805790	620700	610350	1577200	1327200	1271500	1028900	780590	870710	831350	812760	829150	891770	994640	884120	842730	762460	745770
Lmbp002592	Kaempferol-3,7-O-diglucoside	Flavonoids	934370	962330	997750	858300	743780	871740	436790	478460	497170	898860	848730	900690	1269500	1165200	1068500	1031700	1088600	970100	1302600	1408100	1392900	1077300	1061100	1014700
Lmyn001269	Kaempferol-3-O-sophoroside	Flavonoids	82347	80201	87079	46486	11996	82837	78859	84798	112790	127000	80229	84092	81298	54060	59087	71575	81081	85954	133690	181660	16135	103790	91704	84835
MWSHY0019	Hesperetin-7-O-neohesperidoside(Neohesperidin)*	Flavonoids	1675400	1757200	1663700	1719600	1961400	1922700	1302100	1263100	1151200	1582800	1741400	1755900	1589700	1475400	1480700	1785000	1763900	1491600	1863600	1834900	1809800	1480600	1558100	1637700
MWSHY0116	Hesperetin-7-O-rutinoside (Hesperidin)*	Flavonoids	1675400	1757200	1663700	1719600	1961400	1922700	1302100	1263100	1151200	1582800	1741400	1755900	1589700	1475400	1480700	1785000	1763900	1491600	1863600	1834900	1809800	1480600	1558100	1637700
mws4134	Oxiglutatione	Amino acids and derivatives	34377	38967	40610	27704	44185	32221	68292	46026	59645	53404	60843	43060	43754	40386	44062	44197	24596	33281	47617	41550	61189	41340	54976	45175
Zmgp002917	Okanin-4'-O-glucosyl-O-glucoside	Flavonoids	147090	194390	140580	151890	140240	197370	99849	148050	130080	132230	190060	124160	82864	96312	112740	66624	71418	60568	71911	128000	18579	64251	53509	111720
Lmsn006905	Phloretin-4'-O-(6''-Feruloyl)glucoside	Flavonoids	59714	66071	67963	98790	92662	83680	70903	64634	67692	69569	67877	69347	3092.2	2264.6	2149.2	9	9	9	4138.4	4381.7	6201.6	3595.4	3894.5	3187.1
MWSHY0142	Quercetin-3-O-(2''-O-galloyl)galactoside	Flavonoids	8727	15041	8895.1	15931	13007	9712.8	18163	4813.8	6981.6	13564	14534	9	7210.8	4417.8	3575.6	4471.1	8490.1	6443.9	14761	1847.7	5535.7	13625	6032.2	6737.8
MWSHY0199	Quercetin-3-O-(6''-O-galloyl)galactoside	Flavonoids	23138	11070	18112	27450	34618	29308	41480	23142	26433	18112	10064	13219	24088	21011	20334	18112	26095	30877	22012	32580	32190	42846	19118	30014
Smpp012073	Jacoumaric Acid	Terpenoids	1288600	1460300	1801500	1649400	3995700	1229200	844700	735950	593740	1269700	1473800	1633600	976790	575280	596460	1107200	709270	1866100	660370	1005200	879890	957400	674880	1015500
pmp000781	p-Coumaroyleuscaphic acid	Terpenoids	900650	947670	1102700	1308900	1057900	1138100	747660	635210	791990	1460100	1072500	842530	1228100	959680	775410	1796900	1341200	1149500	1392800	1132500	1216700	1457800	1009500	1459600
Smpp011773	3β-O-cis-p-Coumaroyl-2α-hydroxy-12-ursen-28-oic acid	Terpenoids	707740	687080	3706800	806920	671430	794120	440310	467490	592540	716490	739790	730390	846420	714050	556020	1055200	828410	887680	923660	882530	907300	995470	932170	1123100
HJAP120	Rhamnetin-3-O-Rutinoside*	Flavonoids	2847400	2522500	2845600	4183800	4307100	3866700	2913000	2768500	2565900	3459100	3364100	2966200	5266700	3890700	4553800	4926800	4758700	3916600	4810500	4886300	4682200	5189000	4094500	5313200
HJN051	Tamarixetin-3-O-rutinoside	Flavonoids	446700	516120	483310	765220	839980	590710	504770	463330	472570	647860	618490	643690	789750	664450	777400	881140	744740	803360	968750	816770	774720	910550	832710	908610
MWSHY0064	Isorhamnetin-3-O-neohesperidoside*	Flavonoids	3123700	3302400	3149900	4449400	4441000	4712800	3118000	2640700	2878800	3739600	3513200	3843300	5213400	4551400	4393800	5489600	5073100	3822800	5344100	4978500	4598400	5028900	4508800	5489200
Lmsp004721	Tamarixetin-3-O-glucoside-7-O-rhamnoside	Flavonoids	2947200	3105100	2984500	5055900	4684600	4145700	3195300	2956500	2947600	3774900	3837300	3915000	3654700	4741900	3986500	5422500	4355700	4910200	5252700	5337300	5228600	5281200	5542200	5806700
Lmsp004045	Isorhamnetin-3-O-glucoside-7-O-rhamnoside	Flavonoids	47718	42557	46189	8229.7	22854	16714	10852	12724	24605	26055	32530	31692	40860	46734	35838	33241	37136	9	32981	34471	34351	38650	50449	28409
Lmmp002963	6-C-Methylquercetin-3-O-rutinoside	Flavonoids	2792800	2567000	2797600	4101700	4430000	3868800	2796400	2695500	3011200	2947200	3342200	3700100	3419600	4334200	4270300	4910300	4043300	4313700	5209700	4987600	5026500	5249200	4897700	5108700
Zmhn002574	Rhamnazin 3-Glucosyl-Arabinofuranoside	Flavonoids	446700	516120	483310	765220	839980	590710	504770	463330	472570	647860	618490	643690	789750	664450	777400	881140	744740	803360	968750	816770	774720	910550	832710	908610
MWSHY0135	Isorhamnetin-3-O-rutinoside (Narcissin)*	Flavonoids	3299600	3196800	3195100	3902000	4688400	4597600	2966600	3014500	2986200	3906300	3947900	3414300	5079400	5001800	4748800	5573500	4853000	4040300	5387400	4654500	5221100	5527100	4644100	5233400
Lmmp002463	Sexangularetin-3-O-glucoside-7-O-rhamnoside	Flavonoids	2654000	2564300	3042600	4238900	4496100	4201100	2622500	2783700	2642300	3680300	3491700	3976700	4235800	4726400	4484500	4266500	4811900	4108000	5431000	5401000	5359200	5463900	4779000	5236300
Lmhp003217	2'-Hydoxy-5-methoxyGenistein-O-rhamnosyl-glucoside	Flavonoids	2823700	2387300	2804500	3062300	4582700	4294200	2805000	3011400	2969000	3641000	3658400	3110100	4766900	4213800	4363000	5103100	4957500	4217700	5375500	4907100	5032900	4762700	4875000	4518300
MWSHY0162	Quercetin-3-O-sophoroside (Baimaside)	Flavonoids	845430	955940	778920	765310	867560	2332400	469620	489590	540060	787800	929000	836940	819670	783440	778920	763230	1015300	660170	1034400	1044300	777570	696750	811950	761780
pmp000596	Quercetin-3-O-(2''-O-galactosyl)glucoside	Flavonoids	2241900	2282900	2282000	2288500	1866300	1989400	3038700	2746900	2761700	1908500	1959000	1961400	1584200	1515100	1796900	2307300	2129300	1980800	2109600	2064600	1933300	2385700	1970900	2036200
Zmdp003457	Myricetin-3-O-galactoside-3'-O-rhamnoside	Flavonoids	31983	53303	29289	36184	20777	27698	22728	17539	24246	30961	39680	26370	1034700	1012700	1089900	543570	546570	199100	416290	370340	428680	327030	291400	363310
Hmcp005575	Quercetin-5,4'-di-O-glucoside	Flavonoids	3593600	4286600	3318600	3604500	3130400	2462500	3143200	2356100	3223900	3490900	3868900	3922500	2981800	2605400	2394200	3856700	3393500	3338600	3513100	3970900	3960600	3129800	3421100	3334000
Zmcp002666	Quercetin-3,7-Di-O-glucoside	Flavonoids	5536400	5063900	5889400	3579800	3595600	3828700	2324600	1817000	2415300	5175000	4936600	4823400	1946600	1830900	1431000	2057100	2197900	1854900	2353700	2367600	2284300	2565700	1935000	2285600
pmp001311	6-Hydroxykaempferol-7,6-O-Diglucoside	Flavonoids	6470400	5545600	7642200	5011700	4563700	4663200	3083400	2676300	2569800	6413300	6057800	5997900	2577400	2335400	2281800	2532600	2637000	2636300	2581000	2646600	2708900	2979600	2899100	3100800
pmp001310	6-Hydroxykaempferol-3,6-O-Diglucoside	Flavonoids	2096300	2058900	1099200	1976100	2125100	822260	1418000	1328900	1312100	2259500	751210	2247400	1288100	877620	1155300	2285500	981500	1927800	2532100	2628300	2733000	2247400	1024500	2234500
pmb0618	Hesperetin-8-C-glucoside-3'-O-glucoside	Flavonoids	2367400	2172100	2890700	1833300	1828500	1637900	1093800	1033400	1100500	2646000	2257000	2275800	980280	949810	813400	1031900	990560	940900	1076400	944350	1108100	1204800	1094000	1115900
pmb0645	Hesperetin-6-C-glucoside-7-O-glucoside	Flavonoids	966300	1120800	1026200	985070	935950	1043000	546780	530990	562030	1124100	958830	1084200	1419300	1247900	1175600	1183600	1106800	1150600	1382600	1358000	1420800	1432300	1287000	1157200
Hmqn003212	Sanguiin H4	Tannins	17217	9153.7	11911	7742.6	11949	12678	10679	13855	10858	14942	15180	16673	14884	14947	10831	11270	15000	12504	9	9499	11630	7173.6	11313	14285
Smpp009887	3-O-trans-p-coumaroylrotundic acid	Terpenoids	154710	191880	150240	180600	229070	231720	109980	98786	142620	152810	125630	183710	9	9	9	59636	47863	44620	63079	67127	62364	66854	53865	70093
Hmyp007792	PE(oxo-11:0/16:0)	Lipids	191330	151590	151260	185650	135950	165450	110460	110600	146170	203570	149550	156770	233330	199860	208130	237260	214750	264920	261370	167560	153120	146910	156690	195100
Lmgp005868	Chrysoeriol-7-O-(6''-feruloyl)glucoside	Flavonoids	9	9	9	9	9	9	9	9	9	9	9	9	53111	45935	45747	54283	54877	65958	73833	59909	67534	64926	42762	63365
Lmgp004959	Tricin-7-O-neohesperidoside	Flavonoids	41944	67495	58205	42763	60842	71348	49458	56865	78106	74819	64295	58731	22420	14513	25265	26729	29032	35679	33696	19348	27129	22400	26665	35734
Lmhp002800	2'-Hydoxy-5-methoxyGenistein-4',7-O-diglucoside	Flavonoids	97687	102030	49018	122710	71772	78255	112640	173990	48160	40244	77025	99551	30905	30171	20116	70613	33834	35824	30014	69437	57714	46018	38789	46745
Lmsp003252	Isorhamnetin-3-O-sophoroside	Flavonoids	32435	22041	27912	28848	38939	29644	19911	16323	16993	25097	29472	24499	17699	14776	11762	14037	16864	6631.4	20536	16183	16106	13205	9542.5	14695
Hmgp001888	Patuletin-3-O-rutinoside	Flavonoids	106360	68624	69386	52305	76619	84708	74025	133760	114370	50291	61021	65364	42866	23012	28904	57320	46161	27013	43762	33212	70409	78569	51718	44017
Hmgp002080	Patuletin-7-O-rutinoside	Flavonoids	106360	68624	69386	52305	76619	84708	74025	133760	114370	50291	61021	65364	42866	23012	28904	57320	46161	27013	43762	33212	70409	78569	51718	44017
pmb2653	DMelezitose O-rhamnoside	Others	549110	669150	573380	779990	950000	903840	499830	499480	700600	1098300	655350	875620	505260	560610	391440	778340	418620	912720	566570	403400	572740	644410	1041000	956930
Lmsn015919	Phytic acid	Organic acids	29282	23515	20662	19134	23188	21401	24803	20200	25241	22488	20191	21397	22404	22409	20255	21961	22097	20347	22913	25262	19199	19740	21189	23215
pmb0530	Nicotinic acid adenine dinucleotide	Nucleotides and derivatives	386520	344490	411110	375950	430470	387870	458270	442250	406340	381300	322530	305810	460330	473900	416320	451130	466210	423540	427650	447800	472000	319270	449300	381510
Lmsn007400	Rubuside J	Terpenoids	10260	5611.3	12996	12459	8843.7	3178.6	9137.1	10122	5295.1	9849.2	11188	10683	10129	9845.5	12063	15737	12173	10317	8267	6700.9	11345	5202.5	6449.1	10312
Smpp010139	3-O-Trans-feruloyl euscaphic acid	Terpenoids	34073	29473	35340	32172	29581	30932	23834	28093	22680	30724	33380	30741	17816	15100	14955	21177	17449	22495	18577	15773	17563	18677	17013	17475
mws1593	D-Maltotetraose	Others	98333	75985	47253	67394	73834	69899	60726	65462	58107	47680	57618	74070	44693	34961	68605	47891	69490	70877	57469	60023	47891	47234	56658	51084
mws4163	Nystose	Others	542730	817940	985600	875390	805180	849850	664190	860130	768200	741420	869000	725980	575520	673570	359450	725380	967160	912420	554590	607220	458910	644640	782680	511160
Lmqn000213	Stachyose	Others	678060	675180	643280	477590	915930	964640	595790	606020	643060	743780	470170	993010	782110	626310	700170	644060	506910	817060	442350	455800	453000	675460	438260	408300
Lmxp010913	1-(9Z-Octadecenoyl)-2-(9-oxo-nonanoyl)-sn-glycero-3-phosphocholine	Lipids	30158	26503	27997	32094	26125	37000	20335	19451	25746	35021	32318	28470	51182	49979	49233	60740	51205	67334	59003	50775	41961	46424	49520	49847
pmp001276	1-Linolenoyl-rac-glycerol-diglucoside	Lipids	218530	264930	270010	433960	369050	371730	624750	529750	545230	915030	916280	927760	294840	352340	244780	426500	357080	487280	673680	649660	690030	796560	760070	1059300
Lmyn005812	Gingerglycolipid A	Lipids	58860	53456	79112	146700	87511	123320	85087	82364	94419	149740	114720	160780	58082	50998	53873	97930	107920	82346	114950	93605	114800	158650	103700	135210
Lmhp008513	2-α-Linolenoyl-glycerol-1,3-di-O-glucoside	Lipids	10968	10934	12481	14797	13230	14835	13648	12482	17341	14353	15094	18764	11459	7310.8	5565.4	11269	10114	8118.6	16313	18689	13798	17376	11843	11859
Lmgn002250	Dicaffeoylquinic acid-O-glucoside	Phenolic acids	475310	442160	502050	559040	521130	525210	494570	422190	443110	648890	489920	582320	236220	185650	190960	264710	275020	239980	321640	350150	287250	346950	305760	356240
Lmyn006011	Gingerglycolipid B	Lipids	9257	12150	11672	19156	18198	14817	41597	34500	42826	74907	75851	67909	15855	17200	12258	24205	19995	23904	33462	38069	35409	54371	54649	62367
pmp001271	1-Linoleoyl-sn-glycerol-diglucoside*	Lipids	3215.2	1759.3	2651.3	2555.7	4709	4050.3	6247.2	6218.9	6833.4	10821	7763.5	9152.3	4193	4818.7	2180.1	2827.1	4308	2438.1	6233.2	4752.6	4381.9	7131.1	8754.2	5679.6
Lmhp009384	1-Linoleoylglycerol-2,3-di-O-glucoside*	Lipids	3215.2	1759.3	2651.3	2555.7	4709	4050.3	6247.2	6218.9	6833.4	10821	7763.5	9152.3	4193	4818.7	2180.1	2827.1	4308	2438.1	6233.2	4752.6	4381.9	7131.1	8754.2	5679.6
Lmhp009190	2-Linoleoylglycerol-1,3-di-O-glucoside*	Lipids	3215.2	1759.3	2651.3	2555.7	4709	4050.3	6247.2	6218.9	6833.4	10821	7763.5	9152.3	4193	4818.7	2180.1	2827.1	4308	2438.1	6233.2	4752.6	4381.9	7131.1	8754.2	5679.6
Lmyn006221	Gingerglycolipid C	Lipids	3213.9	3387.5	3576.3	5675.3	6293.2	7414.3	6993.1	6557.1	6364.5	16127	11792	18873	4418.9	3634.4	4042.5	4835.8	5165.4	5934.3	9497.5	9543.5	5962.3	12582	9635.9	12800
Lmgn002253	Syringoylcaffeoylquinic acid-D-glucose	Phenolic acids	1837500	2090100	1961700	2359900	2031600	2026600	1985500	1852600	1974500	1860600	2234300	1912800	1021000	1203900	1079000	1213600	1260700	995070	992750	1105200	1273700	1154600	1095500	1211400
Hmyp007396	PC(oxo-11:0/18:2)	Lipids	201670	188510	201010	245830	183930	276670	232820	228790	225250	332680	209730	249520	314740	286430	320720	273150	259520	379390	384140	227800	219810	183630	202120	244080
Lmsn007010	Phloretin-4'-O-(6''-Galloyl)glucoside+Salicyloyl	Flavonoids	5723.7	6086.5	5345	8519.4	8412.2	2358.4	3900.7	5830.4	6949.7	6976.3	8755.6	7962.5	9	9	9	3602	3341.8	1679.2	9	9	9	9	9	9
pmb0709	Quercetin-7-O-(6''-malonyl)glucosyl-5-O-glucoside	Flavonoids	9	9	9	9	970.54	9	9	9	978.34	974.31	9	9	36146	47094	44528	29119	21304	18576	25237	25176	36666	31284	21436	41059
Xmyp004678	Kaempferol-3-O-(2-O-Xylosyl-6-O-Rhamnosyl)Glucoside	Flavonoids	12761	13859	22674	7783.8	11673	8837.7	3903.1	9005.7	8758.3	6898.9	4912.1	2921.8	12850	7879.9	11779	9783.7	7795.9	9815.9	14779	5932.4	7783.8	2987.5	5891.9	3941.9
Zmhp003322	Isovitexin-2''-O-(6'''-p-coumaroyl)glucoside	Flavonoids	11469	9	11201	18021	14817	20478	14502	24958	20524	13688	10587	30331	39268	16908	19992	26339	28731	17907	37449	68018	29552	30123	44789	47217
Zmlp003063	Luteolin-7-O-(2''-O-rhamnosyl)rutinoside	Flavonoids	40220	50600	43372	46262	42048	29236	19892	19881	9	25901	31626	37478	23433	33433	12793	26205	25596	29819	36834	26510	42634	35027	26794	40661
mws1035	Kaempferol-3-O-robinoside-7-O-rhamnoside (Robinin)	Flavonoids	28338	24115	35935	18004	24304	29236	13564	20784	17104	24115	17864	31504	24682	9	9	17864	21026	9942.1	15185	35378	23404	17965	22329	28580
pmb2991	Apigenin-7-O-glucoside-4'-O-rutinoside	Flavonoids	34233	17107	35620	26771	25591	27072	21160	13853	16372	32032	37421	32118	18125	16251	17762	27394	23699	31129	29599	39994	23925	21791	13697	25698
pme2651	NADP (Nicotinamide adenine dinucleotide phosphate)	Nucleotides and derivatives	276650	288950	250390	237450	285130	240620	254510	270310	336570	216390	229580	250910	423960	425770	433790	327300	343770	434760	300450	280800	287620	277910	292370	287520
pmn001463	3,6'-Disinapoylsucrose	Phenolic acids	8319.5	15782	11091	7585.9	5570.8	11116	15782	10395	19358	9012.4	15096	15881	16053	22987	24948	12444	8923.6	4902.8	8964.4	10216	10983	6857.7	17263	13789
pmb0660	Isoorientin-7-O-(6''-p-coumaroyl)glucoside	Flavonoids	198570	149800	190770	135950	132820	135460	86474	92653	77815	172570	191700	190380	56876	45808	70182	54112	92054	70758	83284	127460	72558	100520	80161	90571
Xmyp004945	Kaempferol-3-O-(6''-Rhamnosyl-2''-Glucosyl)Glucoside (Camelliaside A)	Flavonoids	44259	61370	47286	53879	41681	34811	25012	47018	58325	39238	43262	55912	56314	46018	49276	73848	43253	46537	42256	45814	49813	36220	31190	21130
Lmsp002330	Alcesefoliside	Flavonoids	32544	47162	41408	28200	29334	23194	18664	20113	7076	36893	34667	34376	30610	19696	20226	39158	36914	32451	48216	37266	41408	53645	49804	52693
Lmsp003161	Kaempferol-3-O-sophoroside-7-O-rhamnoside*	Flavonoids	100950	88545	108710	63759	66625	72355	43521	37727	46263	68371	94322	81975	69897	60433	68051	51882	63115	66212	67479	81312	76619	74008	70369	66931
Lmpp003268	Kaempferol-3-O-rutinoside-7-O-glucoside	Flavonoids	70044	61724	38063	60027	59157	50465	47509	40184	42988	79614	59978	70379	86212	74744	86682	87779	93079	68661	63148	105860	79962	73702	84090	68604
Lnrp102163	Quercetin-3-O-rutinoside-7-O-rhamnoside	Flavonoids	312610	355990	384550	317530	296340	319740	70813	82626	137470	346900	314730	252960	287150	253990	158580	250420	156710	212200	238970	236710	263190	168960	188100	223300
pmp001105	Kaempferol-3-O-neohesperidoside-7-O-glucoside*	Flavonoids	91797	76897	113230	53360	84929	41745	50702	46261	48858	100240	102730	90075	80089	57569	66224	55160	51509	84491	63019	71132	46076	47131	50381	70888
HJAP127	Quercetin-3-O-(2''-O-Rhamnosyl)rutinoside	Flavonoids	267340	374350	426550	358340	351220	395420	114690	111680	126270	398180	405290	364540	311050	253520	324270	141180	203900	120980	219320	275140	212690	156140	205030	209110
Lmyp003588	Quercetin-3-O-(2'',6''-O-digalloyl)-glucoside	Flavonoids	18374	8591.7	5616.2	28367	27486	15272	14103	18316	16048	25044	15028	13261	26943	13284	6784.5	15069	10987	10488	8925.4	6832.7	5588.2	18084	21057	31805
Zmcn004206	kaempferol-3-caffeoyldiglucoside	Flavonoids	188620	193890	197960	202760	240910	212010	99564	82238	95058	275330	177660	257630	79060	54762	83156	131570	105830	107610	120950	92755	74270	59529	116480	102550
Lmqp002170	Kaempferol-3-O-sophorotrioside	Flavonoids	101330	78877	93197	52439	64306	66202	50902	34617	30212	64973	81484	66202	34450	42354	31173	36098	44821	47589	37169	42305	38472	34561	45924	34552
Lssp210052	Quercetin-3-rutinoside-7-galactoside	Flavonoids	2158600	2071400	2172700	1254100	1155900	1219800	965710	833430	878530	1550900	1419100	1450800	722020	759660	712780	790030	686530	616640	738070	686550	680690	887840	699300	836410
Lmmp002755	Quercetin-7-O-rutinoside-4'-O-glucoside	Flavonoids	631690	446170	682800	521010	664070	450010	554960	439450	456610	464090	408750	424100	378290	280990	283640	274280	286890	229320	296720	224530	252220	227410	233280	249470
Zmhp002640	6-Hydroxykaempferol-3-O-Rutinoside-6-O-glucoside	Flavonoids	2258000	2258700	2275900	1423000	1477900	1655700	978410	934970	822940	1934000	1897000	1650000	871950	847760	862320	749610	704230	701440	870430	762200	931820	999520	750920	943210
Lmsp002982	Quercetin-3-O-sophoroside-7-O-rhamnoside	Flavonoids	2591900	2533900	2353600	1496100	1510900	1421900	1043400	964310	900150	1966100	1815900	1645800	998470	771780	808430	791330	841110	702680	724380	804890	862890	935630	887800	874110
HJAP023	Kaempferol-6,8-di-C-glucoside-7-O-glucoside	Flavonoids	268900	188920	305470	155170	185760	143540	106910	114110	111640	220980	228800	198750	100440	89914	81172	84744	83141	85395	128450	130650	116070	99761	87252	103650
Hmyp007589	PE(18:3/18:3+O3)	Lipids	18221	14320	18834	16438	14622	17640	15198	13871	23225	24943	26049	22226	17233	18161	18770	19924	17628	21715	27252	13224	15425	13406	12507	15788
pme2746	Riboflavin 5'-Adenosine Diphosphate	Nucleotides and derivatives	140170	135250	155470	137240	141750	171260	115890	106090	126460	166120	129860	154250	122140	115110	99054	150850	130760	98103	112530	117960	103800	119740	111720	129260
Lmdp004160	Quercetin-3-O-(2'''-O-caffeoyl)sophoroside	Flavonoids	104210	124480	65587	88010	107570	80658	71249	156370	67300	90571	68710	108820	30498	36012	16836	33332	23794	20814	32275	48708	28395	19783	34357	27070
pmp001312	6-Hydroxykaempferol-3,7,6-O-triglycoside	Flavonoids	51028	82288	72060	59740	26598	52294	30494	20661	26921	50406	56006	53517	28466	28478	30335	34864	28627	17955	28627	24894	34864	33605	36109	36731
Zmhp001956	6-Hydroxykaempferol-3,6,7-O-triglucoside	Flavonoids	25752	34128	22741	22143	47723	23951	19166	12574	10714	23268	28141	59181	25340	36112	18715	25058	23352	22359	42905	20542	29009	37020	17303	20550
MWSmce598	Maltopentaose	Others	70702	79027	82150	12765	70090	58651	9	9	9	12029	48013	35640	45031	76412	59683	59320	53044	48550	49385	75878	33060	54561	54391	27930
pmn001646	Procyanidin C1	Tannins	2769100	2571500	3432200	5478600	5859000	6293600	5234200	5533400	5819400	4689500	5405700	4477500	5038400	4526700	3020200	5658200	4995300	4963900	5343300	4637900	5027600	5288900	5059800	4623300
pmp000100	Arecatannin B1	Tannins	1419700	1577600	1737300	1563300	1586400	1637300	1399200	1477200	1519900	1707200	1601100	1548600	1620900	1770200	1471000	1876200	1473700	1564000	1761900	1829500	1823600	1821600	1807300	1834200
Lmwp005248	Kaempferol-3-O-(6'''-p-Coumaroyl)glucosyl-(1→2)-Glucoside-7-O-Rhamnoside	Flavonoids	220850	30309	69316	224440	92113	140400	114240	118060	123160	330240	279580	182220	110040	95878	103320	90339	61235	110290	94509	158860	101080	87735	66083	37947
Lmsp003853	Quercetin-3-O-(6''-O-p-coumaroyl)sophoroside-7-O-rhamnoside	Flavonoids	85539	91550	69418	54978	31516	79291	23142	42256	31516	53772	67326	50829	59618	55641	34565	40806	53879	67310	41250	43864	53879	27166	57346	23142
pmp000103	Arecatannin A2	Tannins	1427500	1324700	1497500	1683300	1749400	1618300	1659500	1541800	1412900	1497800	1497200	1483100	1669800	1582600	1449700	1650400	1671100	1532400	1700800	1697900	1745000	1739800	1412100	1485700
pmn001650	Cinnamtannin B2	Tannins	1690600	1638100	1613200	1473900	1724300	1747900	1945500	1908600	1733500	1854800	1431700	1534300	1558200	1549300	1372800	1913400	1696700	1567700	1807500	1432100	1681000	1506400	1503800	1526500

## Sheet: Table S2
Table S2. Differentially expressed metabolites in CT and CS peach branch samples treated by cold at different temperatures for 12 h.
A vs G ( CT vs CS at -5 ℃)									D vs K ( CT vs CS at -20 ℃)									E vs L ( CT vs CS at -25 ℃)									F vs M ( CT vs CS at -30 ℃)											Up in CT vs CS	Down in CT vs CS
Index	Compounds	Class I	Class II	p_value	FDR	Log2FC	Type		Index	Compounds	Class I	Class II	p_value	FDR	Log2FC	Type		Index	Compounds	Class I	Class II	p_value	FDR	Log2FC	Type		Index	Compounds	Class I	Class II	p_value	FDR	Log2FC	Type		A vs G	−5°C	53	184
pme2292	Putrescine	Alkaloids	Alkaloids	0.155163	0.239758	1.6583	up		pme2292	Putrescine	Alkaloids	Alkaloids	0.00480725	0.0260577	1.52269	up		pme2292	Putrescine	Alkaloids	Alkaloids	0.000954811	0.00994822	14.3281	up		pme2292	Putrescine	Alkaloids	Alkaloids	0.000441148	0.00651587	14.3831	up		D vs K	−20°C	44	191
mws0256	L-Valine	Amino acids and derivatives	Amino acids and derivatives	0.00273119	0.0166489	-1.1111	down		pmp001287	N-Benzylmethylene isomethylamine	Alkaloids	Alkaloids	0.0108616	0.0397775	-1.61564	down		pme0120	5-Aminovaleric acid	Organic acids	Organic acids	0.0215431	0.0547076	11.2391	up		Lmgn000219	Succinic semialdehyde	Organic acids	Organic acids	0.0414921	0.0846089	-1.14853	down		E vs L	−25°C	82	93
MWS5209	N-Methyl-α-aminoisobutyric acid	Amino acids and derivatives	Amino acids and derivatives	0.125838	0.204557	-1.16863	down		Lmbn001930	2-Hydroxybenzaldehyde (Salicylaldehyde)	Phenolic acids	Phenolic acids	0.00141867	0.0153806	-1.75151	down		pmp001287	N-Benzylmethylene isomethylamine	Alkaloids	Alkaloids	2.65208e-05	0.00207241	-1.5996	down		mws0256	L-Valine	Amino acids and derivatives	Amino acids and derivatives	0.000126302	0.00418798	-1.02835	down		F vs M	−30°C	41	177
pmp001287	N-Benzylmethylene isomethylamine	Alkaloids	Alkaloids	3.01126e-05	0.00223325	-1.79034	down		MWS2413	N-acetyl-beta-alanine	Amino acids and derivatives	Amino acids and derivatives	0.00267126	0.0185129	-1.2697	down		pme2679	L-Allo-isoleucine	Amino acids and derivatives	Amino acids and derivatives	0.000266874	0.0051221	1.66061	up		pmp001287	N-Benzylmethylene isomethylamine	Alkaloids	Alkaloids	0.00300466	0.0160494	-2.19255	down
Lmbn001930	2-Hydroxybenzaldehyde (Salicylaldehyde)	Phenolic acids	Phenolic acids	0.0672706	0.125227	-1.52207	down		mws0227	L-Leucine	Amino acids and derivatives	Amino acids and derivatives	0.0636634	0.129335	-1.09302	down		mws0704	O-Phosphorylethanolamine	Alkaloids	Alkaloids	0.00109135	0.0108762	1.24286	up		Lmbn001930	2-Hydroxybenzaldehyde (Salicylaldehyde)	Phenolic acids	Phenolic acids	0.00253636	0.014746	-1.23939	down
mws0219	L-Aspartic Acid	Amino acids and derivatives	Amino acids and derivatives	0.0279946	0.0680579	1.10645	up		mws0473	2-Methylsuccinic acid	Organic acids	Organic acids	0.0100593	0.0384898	-1.20652	down		Lmcp000611	2-Amino-4,5-dihydro-1H-imidazole-4-acetic acid	Alkaloids	Alkaloids	0.000172724	0.00454376	-1.39493	down		Lmbn001364	4-Hydroxy-2-Oxopentanoic Acid*	Organic acids	Organic acids	0.0052855	0.0213878	-1.02072	down
MWS1882	Iminodiacetic acid	Organic acids	Organic acids	0.0544824	0.106675	1.10827	up		Lmbn001288	2-Hydroxy-2-methyl-3-oxobutanoic acid*	Organic acids	Organic acids	0.00341955	0.0213286	-1.26285	down		Hmsp000364	L-Cyclopentylglycine	Amino acids and derivatives	Amino acids and derivatives	0.00203197	0.0149193	-1.36568	down		mws0001	L-Asparagine	Amino acids and derivatives	Amino acids and derivatives	2.92997e-05	0.00333867	-1.3415	down
MWSmce466	4-Hydroxyacetophenone	Phenolic acids	Phenolic acids	0.00972371	0.033452	-1.07591	down		Lmmn002164	Monomethyl succinate	Organic acids	Organic acids	0.0100593	0.0384898	-1.20652	down		Lmqp000427	N-Methyl-Trans-4-Hydroxy-L-Proline	Amino acids and derivatives	Amino acids and derivatives	0.0122334	0.0375936	1.24747	up		Lmgn000160	3-Ureidopropionic Acid	Organic acids	Organic acids	0.0289254	0.0653535	-1.36918	down
MWS1848	Phenyl acetate	Phenolic acids	Phenolic acids	0.00972371	0.033452	-1.07591	down		Lmbn001364	4-Hydroxy-2-Oxopentanoic Acid*	Organic acids	Organic acids	0.00111348	0.0138552	-1.13032	down		mws0567	4-Guanidinobutyric acid	Organic acids	Organic acids	0.000361489	0.00635987	-2.66497	down		pme2527	L-Ornithine	Amino acids and derivatives	Amino acids and derivatives	0.0150056	0.0421623	-1.89395	down
pme3207	Muconic acid	Organic acids	Organic acids	0.0862864	0.1525	1.05043	up		Zmdp000972	S-Methyl-L-cysteine	Amino acids and derivatives	Amino acids and derivatives	0.000161483	0.00609738	1.11792	up		pme2380	α-Ketoglutaric acid	Organic acids	Organic acids	1.84358e-05	0.00168073	1.0813	up		MWSmce581	2,4-Dihydroxybenzaldehyde	Others	Aldehyde compounds	0.00770283	0.0270714	1.19585	up
Lmcp000611	2-Amino-4,5-dihydro-1H-imidazole-4-acetic acid	Alkaloids	Alkaloids	0.000423727	0.00635737	-1.87267	down		HJKP000649	N-benzylformamide	Alkaloids	Alkaloids	0.00236708	0.0178755	1.49298	up		mws2213	Cinnamic acid	Phenolic acids	Phenolic acids	0.0119023	0.0370972	-2.1493	down		Lmcp000611	2-Amino-4,5-dihydro-1H-imidazole-4-acetic acid	Alkaloids	Alkaloids	0.000417089	0.00642082	-1.7137	down
Hmsp000364	L-Cyclopentylglycine	Amino acids and derivatives	Amino acids and derivatives	0.0152936	0.0443797	-1.61697	down		pme3207	Muconic acid	Organic acids	Organic acids	0.0274262	0.069804	1.12333	up		Zmgn000173	D-Ribose	Others	Saccharides	0.021553	0.0547076	1.42971	up		Hmsp000364	L-Cyclopentylglycine	Amino acids and derivatives	Amino acids and derivatives	0.0419721	0.0849915	-1.56962	down
Hmmp002124	Indole-3-carboxaldehyde	Alkaloids	Plumerane	0.0226773	0.0589263	11.2532	up		Lmcp000611	2-Amino-4,5-dihydro-1H-imidazole-4-acetic acid	Alkaloids	Alkaloids	0.00122292	0.0148789	-1.83297	down		pmb3099	Diethyl phosphate	Organic acids	Organic acids	0.00649367	0.0272813	-10.1556	down		mws0567	4-Guanidinobutyric acid	Organic acids	Organic acids	0.00805236	0.0280294	-2.54133	down
mws0567	4-Guanidinobutyric acid	Organic acids	Organic acids	0.0166251	0.0468759	-3.94768	down		Hmsp000364	L-Cyclopentylglycine	Amino acids and derivatives	Amino acids and derivatives	0.00435298	0.0248068	-1.89655	down		Zmdp000917	δ-Guanidinovaleric acid	Organic acids	Organic acids	0.0428324	0.0867752	-12.6648	down		Zmgn000173	D-Ribose	Others	Saccharides	8.39541e-05	0.00388579	1.88233	up
Zmzn000113	L-threo-3-Methylaspartate	Amino acids and derivatives	Amino acids and derivatives	0.0197936	0.0537325	1.44466	up		Hmmp002124	Indole-3-carboxaldehyde	Alkaloids	Plumerane	0.121077	0.206832	1.0168	up		NK10246260	2,4-Dihydroxyquinoline	Alkaloids	Quinoline alkaloids	0.008245	0.0303705	1.1333	up		pma0675	o-Anisic acid	Phenolic acids	Phenolic acids	0.00773307	0.0270905	-1.12136	down
mws2213	Cinnamic acid	Phenolic acids	Phenolic acids	0.0107734	0.0347673	-1.8219	down		mws0567	4-Guanidinobutyric acid	Organic acids	Organic acids	0.00622697	0.0297753	-3.07321	down		zjgp122320	6-hydroxycoumarin	Others	Others	0.0105758	0.0342305	-1.73983	down		mws0437	D-Arabitol	Others	Saccharides	0.0561245	0.104327	-1.27881	down
mws0262	L-Tartaric acid	Organic acids	Organic acids	0.0101729	0.0340724	-1.30741	down		mws2213	Cinnamic acid	Phenolic acids	Phenolic acids	6.46866e-06	0.00118053	-2.37962	down		MWS0559	1,6-anhydro-β-D-glucose	Others	Saccharides	0.0227222	0.0566245	-1.09376	down		pme0513	Xylitol	Others	Saccharides	0.0184554	0.0482577	-1.23524	down
Zmgn000173	D-Ribose	Others	Saccharides	0.0604998	0.115509	1.45143	up		Zmgn000173	D-Ribose	Others	Saccharides	0.00470345	0.0257514	1.24333	up		pme1439	p-Coumaric acid	Phenolic acids	Phenolic acids	0.0342108	0.0742591	-1.06899	down		mws0213	Ribitol	Others	Saccharides	0.010572	0.0331095	-2.07334	down
pma0675	o-Anisic acid	Phenolic acids	Phenolic acids	0.00314801	0.0178441	-1.3302	down		MWSmce199	L-Xylose	Others	Saccharides	0.000719424	0.0111594	-1.00534	down		Lmmn001643	2-Hydroxycinnamic acid*	Phenolic acids	Phenolic acids	0.00782987	0.0296397	-1.11977	down		Lmbn001467	5-Acetamidopentanoic Acid	Organic acids	Organic acids	0.00091862	0.00938366	-1.59172	down
MWS2058	3-Methylsalicylic Acid	Phenolic acids	Phenolic acids	0.0113116	0.0360783	-11.0007	down		MWS2058	3-Methylsalicylic Acid	Phenolic acids	Phenolic acids	0.0279315	0.070635	-11.434	down		Lmbn002648	α-Hydroxycinnamic Acid*	Phenolic acids	Phenolic acids	0.00430264	0.0228298	-1.30339	down		Zmdp000917	δ-Guanidinovaleric acid	Organic acids	Organic acids	0.1393	0.212079	-1.76713	down
mws0437	D-Arabitol	Others	Saccharides	0.0312169	0.074052	-1.02968	down		mws0437	D-Arabitol	Others	Saccharides	0.00131898	0.0151146	-1.87695	down		MWSCX015	Caffeic aldehyde	Phenolic acids	Phenolic acids	0.0292535	0.0668129	-1.02891	down		zjgp122320	6-hydroxycoumarin	Others	Others	0.0189024	0.048919	-1.68078	down
pmb3099	Diethyl phosphate	Organic acids	Organic acids	0.0076036	0.0288831	-9.67898	down		mws0213	Ribitol	Others	Saccharides	0.00438969	0.0248068	-1.53992	down		MWS5238	4-Phenylbutyric acid	Organic acids	Organic acids	0.00344715	0.0203236	1.63931	up		MWS0559	1,6-anhydro-β-D-glucose	Others	Saccharides	0.000379211	0.00612703	-1.30655	down
Lmbn001467	5-Acetamidopentanoic Acid	Organic acids	Organic acids	3.07965e-06	0.000673828	-1.1147	down		pmb3099	Diethyl phosphate	Organic acids	Organic acids	0.00792034	0.0333671	-10.6728	down		pme3083	2-(Formylamino)benzoic acid	Phenolic acids	Phenolic acids	0.005035	0.0238041	-1.17084	down		pme1439	p-Coumaric acid	Phenolic acids	Phenolic acids	0.0196358	0.0503801	-1.20958	down
Zmdp000917	δ-Guanidinovaleric acid	Organic acids	Organic acids	0.0700845	0.129953	-1.34058	down		Lmbn001467	5-Acetamidopentanoic Acid	Organic acids	Organic acids	0.00884515	0.0354687	-1.64021	down		pme0021	L-Phenylalanine	Amino acids and derivatives	Amino acids and derivatives	0.00110353	0.0108762	-1.60169	down		MWS5238	4-Phenylbutyric acid	Organic acids	Organic acids	0.00559094	0.0219029	14.4429	up
zjgp122320	6-hydroxycoumarin	Others	Others	0.00822706	0.0303044	-17.8407	down		Zmdp000917	δ-Guanidinovaleric acid	Organic acids	Organic acids	0.0981645	0.179749	-12.4708	down		pmc0274	6-Methylmercaptopurine	Nucleotides and derivatives	Nucleotides and derivatives	3.40238e-05	0.00232083	-1.56248	down		pme0021	L-Phenylalanine	Amino acids and derivatives	Amino acids and derivatives	0.00732475	0.0265098	-2.31529	down
MWS0559	1,6-anhydro-β-D-glucose	Others	Saccharides	0.00425606	0.0210684	-1.36798	down		zjgp122320	6-hydroxycoumarin	Others	Others	0.012707	0.0434575	-3.09921	down		Hmtp000776	4,5,6-Trihydroxy-2-cyclohexen-1-ylideneacetonitrile	Alkaloids	Alkaloids	6.38888e-06	0.000903797	-1.55937	down		pmc0274	6-Methylmercaptopurine	Nucleotides and derivatives	Nucleotides and derivatives	0.00267238	0.0152927	-2.22948	down
pme2914	3-Hydroxy-3-methylpentane-1,5-dioic acid	Amino acids and derivatives	Amino acids and derivatives	0.000413563	0.00635737	-1.54792	down		Hmqn002118	Umbelliferone	Lignans and Coumarins	Coumarins	0.000174506	0.00636947	-1.5137	down		mws0028	Vanillic acid	Phenolic acids	Phenolic acids	0.0121819	0.0375784	-1.07097	down		Hmtp000776	4,5,6-Trihydroxy-2-cyclohexen-1-ylideneacetonitrile	Alkaloids	Alkaloids	0.00183544	0.0133208	-2.18873	down
MWSCX017	4-hydroxyphenyl acrylaldehyde	Others	Aldehyde compounds	0.058748	0.112558	-1.0917	down		MWS0559	1,6-anhydro-β-D-glucose	Others	Saccharides	0.00262991	0.0185129	-1.24447	down		MWSslk066	3-Hydroxy-4-methoxybenzoic acid; Isovanillic Acid	Phenolic acids	Phenolic acids	0.0104474	0.0340163	-1.11984	down		mws0028	Vanillic acid	Phenolic acids	Phenolic acids	5.81788e-05	0.00356684	-1.25585	down
MWS5238	4-Phenylbutyric acid	Organic acids	Organic acids	0.000326514	0.00576139	2.41702	up		pme1439	p-Coumaric acid	Phenolic acids	Phenolic acids	0.0155543	0.0492786	-1.19925	down		mws1013	Esculetin (6,7-Dihydroxycoumarin)	Lignans and Coumarins	Coumarins	0.00103994	0.0106327	-13.1255	down		MWSslk066	3-Hydroxy-4-methoxybenzoic acid; Isovanillic Acid	Phenolic acids	Phenolic acids	0.0590164	0.108048	-1.29396	down
pme0021	L-Phenylalanine	Amino acids and derivatives	Amino acids and derivatives	0.00403907	0.0204647	-1.84085	down		Lmmn001643	2-Hydroxycinnamic acid*	Phenolic acids	Phenolic acids	0.00021756	0.00721904	-1.44174	down		pmb0786	D-Glucosamine	Others	Saccharides	0.00022993	0.00483738	15.6456	up		pme3009	Trans-Citridic acid	Organic acids	Organic acids	0.00514931	0.0213878	17.5118	up
pmc0274	6-Methylmercaptopurine	Nucleotides and derivatives	Nucleotides and derivatives	0.00154992	0.0115348	-1.74989	down		Lmbn002648	α-Hydroxycinnamic Acid*	Phenolic acids	Phenolic acids	0.000240679	0.00732064	-1.3137	down		mws1164	D-Fructose	Others	Saccharides	0.00141821	0.0123136	-1.009	down		mws0154	Shikimic acid	Organic acids	Organic acids	0.0526796	0.0996174	-1.52949	down
Hmtp000776	4,5,6-Trihydroxy-2-cyclohexen-1-ylideneacetonitrile	Alkaloids	Alkaloids	0.00386152	0.0202104	-1.7187	down		MWSCX015	Caffeic aldehyde	Phenolic acids	Phenolic acids	6.99709e-05	0.00450695	-1.08016	down		mws4170	D-Glucose	Others	Saccharides	0.00199673	0.01486	-1.07443	down		pme2559	N-Acetyl-L-Aspartic Acid	Amino acids and derivatives	Amino acids and derivatives	0.0129678	0.0381015	-1.14566	down
mws4175	D-Glucurono-6,3-lactone	Others	Saccharides	0.029456	0.070824	-1.06074	down		MWSCX017	4-hydroxyphenyl acrylaldehyde	Others	Aldehyde compounds	0.0469314	0.104163	-1.05241	down		MWS4396	1-Hydroxy-2-Naphthoic Acid	Organic acids	Organic acids	5.51569e-05	0.00232083	-9.85806	down		mws1013	Esculetin (6,7-Dihydroxycoumarin)	Lignans and Coumarins	Coumarins	0.00738561	0.0265542	-1.35618	down
mws1013	Esculetin (6,7-Dihydroxycoumarin)	Lignans and Coumarins	Coumarins	0.0415535	0.0893115	-12.2645	down		MWS5238	4-Phenylbutyric acid	Organic acids	Organic acids	0.00690632	0.0307415	14.5011	up		Zmdp000292	Arginine methyl ester	Amino acids and derivatives	Amino acids and derivatives	0.0505731	0.0991523	-1.28328	down		MWS2070	Propyl 4-hydroxybenzoate	Phenolic acids	Phenolic acids	0.00769633	0.0270714	-1.58538	down
pmb0786	D-Glucosamine	Others	Saccharides	0.00808383	0.0299787	-16.1422	down		pme3083	2-(Formylamino)benzoic acid	Phenolic acids	Phenolic acids	0.00887527	0.0354687	-1.19261	down		Zmtn001624	N-Acetylisatin	Alkaloids	Plumerane	0.0509399	0.0991605	-1.1926	down		MWS3046	3-(3-Hydroxyphenyl)-3-hydroxypropanoic acid	Phenolic acids	Phenolic acids	0.00164145	0.0125462	-1.13933	down
mws2212	Caffeic acid	Phenolic acids	Phenolic acids	0.00140928	0.0110338	-1.37205	down		pme0021	L-Phenylalanine	Amino acids and derivatives	Amino acids and derivatives	0.012569	0.0434575	-1.64746	down		mws0014	Ferulic acid*	Phenolic acids	Phenolic acids	0.00824492	0.0303705	-1.93262	down		MWS4396	1-Hydroxy-2-Naphthoic Acid	Organic acids	Organic acids	0.0014708	0.0119463	-10.4047	down
pmf0139	D-Galactose	Others	Saccharides	0.0101268	0.0340724	-1.39363	down		pmc0274	6-Methylmercaptopurine	Nucleotides and derivatives	Nucleotides and derivatives	0.00662423	0.0305275	-1.6379	down		pme0422	Isoferulic Acid*	Phenolic acids	Phenolic acids	0.00655594	0.0272813	-1.6102	down		pme3388	Homoarginine	Amino acids and derivatives	Amino acids and derivatives	0.00170238	0.0128324	-1.38907	down
mws1164	D-Fructose	Others	Saccharides	0.00267207	0.0164227	-1.62531	down		Hmtp000776	4,5,6-Trihydroxy-2-cyclohexen-1-ylideneacetonitrile	Alkaloids	Alkaloids	0.0109011	0.0397891	-1.60957	down		MWS20182	Dihydroferulic Acid	Phenolic acids	Phenolic acids	0.00559398	0.0252885	1.21768	up		Zmdp000292	Arginine methyl ester	Amino acids and derivatives	Amino acids and derivatives	0.00120467	0.0103677	-1.60271	down
Hmln000297	Inositol	Others	Saccharides	0.000265249	0.00555692	-1.2127	down		mws0028	Vanillic acid	Phenolic acids	Phenolic acids	0.00167239	0.016026	-1.39804	down		pme1261	D-Panthenol	Others	Saccharides	0.000993186	0.0102504	-1.41987	down		pme0075	N-Acetyl-L-glutamic acid	Amino acids and derivatives	Amino acids and derivatives	0.0108698	0.0337962	-13.0475	down
pmf0138	D-Mannose	Others	Saccharides	6.0817e-06	0.000950483	-1.53231	down		MWSslk066	3-Hydroxy-4-methoxybenzoic acid; Isovanillic Acid	Phenolic acids	Phenolic acids	0.00577752	0.0285857	-1.38409	down		MWSmce083	Ferulic acid methyl ester	Phenolic acids	Phenolic acids	1.39388e-05	0.00152491	-1.5801	down		MWSmce041	Butylphthalide	Others	Lactones	0.0568163	0.105433	-10.144	down
mws4170	D-Glucose	Others	Saccharides	0.00785353	0.0294239	-1.34859	down		MWS4471	N-Alpha-Acetyl-L-Asparagine	Amino acids and derivatives	Amino acids and derivatives	0.00356533	0.0215693	1.0555	up		pmb2620	3,4-Dimethoxycinnamic acid	Phenolic acids	Phenolic acids	0.000106292	0.00358831	-1.79812	down		Hmcp002123	Isoscopoletin (6-Hydroxy-7-Methoxycoumarin)	Lignans and Coumarins	Coumarins	0.0116089	0.0355422	-1.12718	down
MWS2070	Propyl 4-hydroxybenzoate	Phenolic acids	Phenolic acids	0.0042433	0.0210684	-3.8518	down		Zmyn000155	N-α-Acetyl-L-ornithine	Amino acids and derivatives	Amino acids and derivatives	0.00801421	0.0333671	1.24091	up		Hmyp002656	Methyl dioxindole-3-acetate	Alkaloids	Plumerane	0.0191753	0.0509169	1.40659	up		mws0014	Ferulic acid*	Phenolic acids	Phenolic acids	0.000635913	0.00784469	-1.96832	down
mws1350	Syringaldehyde; 4-Hydroxy-3,5-Dimethoxybenzaldehyde	Phenolic acids	Phenolic acids	0.00021765	0.00536535	1.36724	up		mws1013	Esculetin (6,7-Dihydroxycoumarin)	Lignans and Coumarins	Coumarins	0.0131705	0.0441031	-13.6764	down		mws5042	L-Glycyl-L-phenylalanine	Amino acids and derivatives	Amino acids and derivatives	0.0766174	0.137708	-1.27233	down		pme0422	Isoferulic Acid*	Phenolic acids	Phenolic acids	0.000997637	0.00969309	-1.86688	down
MWS3046	3-(3-Hydroxyphenyl)-3-hydroxypropanoic acid	Phenolic acids	Phenolic acids	0.00129942	0.0108517	-1.26036	down		mws2212	Caffeic acid	Phenolic acids	Phenolic acids	0.0126315	0.0434575	-1.8264	down		pmn001669	Methyl sinapate	Phenolic acids	Phenolic acids	0.0200023	0.052047	-7.98675	down		pmb2497	4-Hydroxy-3-methoxymandelate	Phenolic acids	Phenolic acids	0.0211725	0.0525943	-1.73286	down
MWS4396	1-Hydroxy-2-Naphthoic Acid	Organic acids	Organic acids	0.00117196	0.0103732	-9.62281	down		pmf0139	D-Galactose	Others	Saccharides	0.000668362	0.0111298	-1.26884	down		mws0040	Chrysin	Flavonoids	Flavones	1.80211e-05	0.00168073	-2.97301	down		Zmgn002106	N-Acetyl-L-phenylalanine	Amino acids and derivatives	Amino acids and derivatives	0.030557	0.0681509	-1.04117	down
mws5041	L-Glycyl-L-isoleucine	Amino acids and derivatives	Amino acids and derivatives	0.14363	0.227825	10.4761	up		mws1164	D-Fructose	Others	Saccharides	0.0100882	0.0384898	-1.46164	down		mws0789	Pinocembrin (Dihydrochrysin)	Flavonoids	Flavanones	2.87937e-06	0.000787507	-2.47926	down		MWSmce083	Ferulic acid methyl ester	Phenolic acids	Phenolic acids	0.000917761	0.00938366	-1.46707	down
mws0736	N-Glycyl-L-leucine	Amino acids and derivatives	Amino acids and derivatives	0.0248343	0.0620291	-11.6768	down		Hmln000297	Inositol	Others	Saccharides	0.0149617	0.0479559	-1.34608	down		MWSslk133	1,14-Tetradecanedioic Acid	Lipids	Free fatty acids	0.000789717	0.0097073	-1.5313	down		pmb2620	3,4-Dimethoxycinnamic acid	Phenolic acids	Phenolic acids	0.00963924	0.0310787	-1.48771	down
pme3388	Homoarginine	Amino acids and derivatives	Amino acids and derivatives	0.0436665	0.0924565	-1.37476	down		pmf0138	D-Mannose	Others	Saccharides	0.00233973	0.0177917	-1.47828	down		pmp000086	1-Feruloyl-sn-glycerol*	Phenolic acids	Phenolic acids	0.0270367	0.063609	-2.41031	down		Zmpn000199	D-Galactaric acid	Others	Saccharides	0.00220293	0.0142473	-1.14778	down
Hmcp002123	Isoscopoletin (6-Hydroxy-7-Methoxycoumarin)	Lignans and Coumarins	Coumarins	0.0609555	0.115773	-1.63199	down		mws4170	D-Glucose	Others	Saccharides	0.00647152	0.0302491	-1.36078	down		pmp000087	2-Feruloyl-sn-glycerol*	Phenolic acids	Phenolic acids	0.0270367	0.063609	-2.41031	down		Zmyn000108	D-Saccharic acid	Others	Saccharides	0.0307124	0.068229	-1.14395	down
Xmgn006542	Dimethyl Phthalate	Phenolic acids	Phenolic acids	0.00262647	0.0162337	-1.80135	down		MWStz070	N-(2-Hydroxy-4-methoxyphenyl)acetamide	Alkaloids	Phenolamine	1.37244e-05	0.0017177	1.53536	up		pmp000571	Apigenin; 4',5,7-Trihydroxyflavone	Flavonoids	Flavones	0.000502057	0.00727565	-1.26032	down		pmb2507	2-Deoxyribose-1-phosphate	Nucleotides and derivatives	Nucleotides and derivatives	0.000405886	0.00637904	-1.04561	down
mws0014	Ferulic acid*	Phenolic acids	Phenolic acids	0.00104426	0.0102002	-1.92924	down		mws0250	L-Tyrosine	Amino acids and derivatives	Amino acids and derivatives	0.00129336	0.0151146	1.37319	up		pmp000344	3',4',7-Trihydroxyflavone	Flavonoids	Flavones	0.00010824	0.00358831	-1.3001	down		mws0863	2-Deoxyribose-5'-phosphate	Nucleotides and derivatives	Nucleotides and derivatives	0.00240588	0.0145296	-1.02609	down
pme0422	Isoferulic Acid*	Phenolic acids	Phenolic acids	8.8893e-05	0.00360181	-1.69708	down		HJN037	4-O-Methylgallic Acid	Phenolic acids	Phenolic acids	0.118158	0.203113	-1.21824	down		Lssp210422	Genistein	Flavonoids	Isoflavones	0.00172381	0.0136655	-1.20342	down		pme0170	N-Acetyl-L-Arginine	Amino acids and derivatives	Amino acids and derivatives	0.00233075	0.0145296	-12.4406	down
mws2218	Caffeine	Alkaloids	Alkaloids	0.00600745	0.0254734	-1.09921	down		MWSmce387	3-O-Methylgallic acid	Phenolic acids	Phenolic acids	0.118158	0.203113	-1.21824	down		mws1175	Pinostrobin	Flavonoids	Flavanones	0.00198026	0.0148384	-1.70205	down		pme2566	5-L-Glutamyl-L-amino acid	Amino acids and derivatives	Amino acids and derivatives	0.00738125	0.0265542	-1.38751	down
MWS5164	N,N'-Dimethylarginine;SDMA	Amino acids and derivatives	Amino acids and derivatives	3.26618e-05	0.00223325	-1.42008	down		MWSmce230	Methyl gallate	Phenolic acids	Phenolic acids	0.118158	0.203113	-1.21824	down		mws1297	Benzyl glucoside	Phenolic acids	Phenolic acids	0.000750415	0.00940967	-1.46134	down		pmb0426	N,N-Dimethyl-5-methoxytryptamine	Alkaloids	Plumerane	0.0126666	0.037465	-1.52114	down
MWSslk108	O-Acetyl-L-carnitine	Alkaloids	Alkaloids	0.000237526	0.00536535	-1.02996	down		Wmmn002441	(E)-Linalool-1-oic acid	Lipids	Free fatty acids	0.118158	0.203113	-1.21824	down		MWS20159	Phenyl-β-D-glucopyranoside	Phenolic acids	Phenolic acids	0.00134561	0.0117768	-1.43527	down		mws1337	D-Pantothenic Acid	Others	Vitamin	0.000348813	0.00577656	-1.0934	down
pme3443	Sinapinaldehyde	Phenolic acids	Phenolic acids	0.000722299	0.00840634	1.38922	up		MWS4396	1-Hydroxy-2-Naphthoic Acid	Organic acids	Organic acids	0.0016831	0.016026	-10.0505	down		MWSmce349	Laurocapram	Alkaloids	Alkaloids	0.0011018	0.0108762	-1.54263	down		MWSmce177	Ethyl ferulate	Phenolic acids	Phenolic acids	0.0147466	0.0417566	-10.9996	down
MWSmce083	Ferulic acid methyl ester	Phenolic acids	Phenolic acids	0.000631809	0.00785453	-2.15375	down		MWSmce250	Butylidenephthalide	Others	Lactones	0.00777061	0.0333671	-1.01184	down		YC512118	Oleamide (9-Octadecenamide)	Lipids	Free fatty acids	0.149216	0.229919	1.10497	up		Lmhp001670	L-Valyl-L-Leucine	Amino acids and derivatives	Amino acids and derivatives	0.00888641	0.0294329	-1.52516	down
pmb2620	3,4-Dimethoxycinnamic acid	Phenolic acids	Phenolic acids	0.000829945	0.00915589	-2.20559	down		mws5041	L-Glycyl-L-isoleucine	Amino acids and derivatives	Amino acids and derivatives	0.0115377	0.0416958	-11.9303	down		mws0129	Genkwanin (Apigenin 7-methyl ether)	Flavonoids	Flavones	0.00159294	0.0131028	-1.0478	down		pmb0490	p-Coumaroylputrescine	Alkaloids	Phenolamine	0.0271428	0.0623258	11.593	up
Hmyp002656	Methyl dioxindole-3-acetate	Alkaloids	Plumerane	0.100411	0.171703	1.23669	up		pme3388	Homoarginine	Amino acids and derivatives	Amino acids and derivatives	0.00190374	0.0165086	-1.03819	down		mws0668	Xanthosine	Nucleotides and derivatives	Nucleotides and derivatives	0.0242536	0.0592265	1.35062	up		pmb0962	L-Lysine-Butanoic Acid	Amino acids and derivatives	Amino acids and derivatives	0.110362	0.177545	-1.00765	down
MWSmce177	Ethyl ferulate	Phenolic acids	Phenolic acids	0.00489543	0.0226498	-10.4373	down		Zmdp000292	Arginine methyl ester	Amino acids and derivatives	Amino acids and derivatives	0.0128988	0.0435932	-1.21165	down		Cmsp008121	7-O-Methylnaringenin	Flavonoids	Flavanones	0.00444253	0.0228298	-1.02701	down		Lmhn003240	Benzoylmalic acid	Phenolic acids	Phenolic acids	0.00110627	0.00983055	-3.02677	down
mws5042	L-Glycyl-L-phenylalanine	Amino acids and derivatives	Amino acids and derivatives	0.00150659	0.0114459	-1.36008	down		Zmtn001624	N-Acetylisatin	Alkaloids	Plumerane	0.00651944	0.0302491	-1.31585	down		Cmxp005429	Okanin	Flavonoids	Chalcones	0.0280575	0.0650315	-1.27783	down		pmn001669	Methyl sinapate	Phenolic acids	Phenolic acids	0.0121038	0.0365453	-1.31517	down
Lmhn003240	Benzoylmalic acid	Phenolic acids	Phenolic acids	0.00305738	0.0176972	-1.86606	down		MWSmce658	Noreugenin; 5,7-Dihydroxy-2-Methylchromone	Others	Chromone	0.0540884	0.113964	-1.18026	down		Zmdn001564	γ-Glutamylphenylalanine	Amino acids and derivatives	Amino acids and derivatives	0.00055968	0.0077505	-1.77296	down		pmb2591	N-Acetyl-L-Tryptophan	Amino acids and derivatives	Amino acids and derivatives	0.0134451	0.0388681	-1.42994	down
pmn001669	Methyl sinapate	Phenolic acids	Phenolic acids	0.033432	0.0768374	-8.60044	down		Hmcp002123	Isoscopoletin (6-Hydroxy-7-Methoxycoumarin)	Lignans and Coumarins	Coumarins	0.0143404	0.0467345	-1.16357	down		pmb3142	Salicylic acid-2-O-glucoside	Phenolic acids	Phenolic acids	0.00235326	0.0163979	1.38441	up		pme2776	2'-Deoxyinosine	Nucleotides and derivatives	Nucleotides and derivatives	0.00597459	0.0228516	-11.6713	down
MWS2910	5-Methyl-2'-Deoxycytidine	Nucleotides and derivatives	Nucleotides and derivatives	0.0650533	0.122282	11.0566	up		Xmgn006542	Dimethyl Phthalate	Phenolic acids	Phenolic acids	0.0634509	0.129143	-1.8517	down		MWSHY0049	Hesperetin	Flavonoids	Flavanones	0.000756903	0.00940967	-16.4512	down		Lmhn003373	4-Hydroxybenzoylmalic acid	Phenolic acids	Phenolic acids	0.00370831	0.017607	-1.72947	down
pmb2591	N-Acetyl-L-Tryptophan	Amino acids and derivatives	Amino acids and derivatives	0.00968543	0.033452	-1.9622	down		mws0014	Ferulic acid*	Phenolic acids	Phenolic acids	0.00021233	0.00721904	-2.42252	down		mws1033	Homoeriodictyol	Flavonoids	Flavanones	0.00214592	0.0154449	-1.84748	down		mws0040	Chrysin	Flavonoids	Flavones	0.000180515	0.00442861	-3.56811	down
mws0040	Chrysin	Flavonoids	Flavones	3.24596e-07	0.000118369	-3.27342	down		pme0422	Isoferulic Acid*	Phenolic acids	Phenolic acids	0.000107154	0.0048367	-2.63791	down		Lmsn004674	1-O-Cinnamoyl-β-D-glucose	Phenolic acids	Phenolic acids	0.0131541	0.0395345	-1.04588	down		mws0789	Pinocembrin (Dihydrochrysin)	Flavonoids	Flavanones	6.56618e-06	0.00198333	-2.5411	down
mws0361	Palmitoleic Acid*	Lipids	Free fatty acids	0.0388265	0.0854652	-1.11265	down		MA10107783	3-[(1-Carboxyvinyl)oxy]benzoic acid	Phenolic acids	Phenolic acids	0.0187315	0.0548422	-1.09219	down		Lmtn001630	2-Glucosyloxy-2-phenylacetic acid amide	Alkaloids	Alkaloids	1.14475e-05	0.0013915	1.29548	up		MWSslk133	1,14-Tetradecanedioic Acid	Lipids	Free fatty acids	0.0011021	0.00983055	-1.94454	down
mws0789	Pinocembrin (Dihydrochrysin)	Flavonoids	Flavanones	0.000137816	0.00443442	-2.68727	down		pme3443	Sinapinaldehyde	Phenolic acids	Phenolic acids	2.29793e-05	0.00209686	1.66785	up		Lmsp008392	4',5-Dihydroxy-3',5'-dimethoxyflavone	Flavonoids	Flavones	0.0139637	0.0408456	-1.0436	down		Lmhp002001	L-Valyl-L-Phenylalanine	Amino acids and derivatives	Amino acids and derivatives	0.0267749	0.0617404	-1.42328	down
pma3101	Nicotinate D-ribonucleoside	Others	Vitamin	0.00572347	0.0248471	-1.7368	down		MWSmce083	Ferulic acid methyl ester	Phenolic acids	Phenolic acids	0.0463161	0.103081	-2.2031	down		Lmbn005487	12,13-DHOME; (9Z)-12,13-Dihydroxyoctadec-9-enoic acid	Lipids	Free fatty acids	0.000474183	0.00710625	-1.13571	down		pmp000086	1-Feruloyl-sn-glycerol*	Phenolic acids	Phenolic acids	0.00249289	0.0146491	-1.58846	down
MWSslk133	1,14-Tetradecanedioic Acid	Lipids	Free fatty acids	1.2941e-05	0.00141574	-2.24763	down		pmb2620	3,4-Dimethoxycinnamic acid	Phenolic acids	Phenolic acids	0.0666858	0.133494	-2.39256	down		Lmbn005822	9,10-DHOME; (12Z)-9,10-Dihydroxyoctadec-12-enoic acid	Lipids	Free fatty acids	4.76338e-06	0.000903797	-1.32458	down		pmp000087	2-Feruloyl-sn-glycerol*	Phenolic acids	Phenolic acids	0.00249289	0.0146491	-1.58846	down
pme0230	Adenosine	Nucleotides and derivatives	Nucleotides and derivatives	0.00365875	0.0196151	-1.00819	down		Zmpn000199	D-Galactaric acid	Others	Saccharides	0.0651946	0.131228	-1.06168	down		pmp000003	Nepetin (5,7,3',4'-Tetrahydroxy-6-methoxyflavone)	Flavonoids	Flavones	0.00912394	0.0318901	-10.7469	down		pmp000571	Apigenin; 4',5,7-Trihydroxyflavone	Flavonoids	Flavones	0.000682937	0.00802635	-2.06054	down
mws1060	9-(Arabinosyl)hypoxanthine	Nucleotides and derivatives	Nucleotides and derivatives	0.0100207	0.0340724	-10.8476	down		Zmyn000108	D-Saccharic acid	Others	Saccharides	0.0344552	0.0825568	-1.0566	down		Hmtn001120	5-(2-Hydroxyethyl)-2-O-glucosylphenol	Phenolic acids	Phenolic acids	0.00300486	0.0186581	1.57012	up		pmp000344	3',4',7-Trihydroxyflavone	Flavonoids	Flavones	0.00525364	0.0213878	-1.96031	down
pmp000086	1-Feruloyl-sn-glycerol*	Phenolic acids	Phenolic acids	0.00405883	0.0204647	-1.76625	down		pme1654	Jasmonic acid	Organic acids	Organic acids	0.0100583	0.0384898	1.26827	up		pmb2221	4-Hydroxysphinganine	Lipids	Sphingolipids	5.21373e-05	0.00232083	-1.05856	down		Lssp210422	Genistein	Flavonoids	Isoflavones	0.00206384	0.0139245	-1.99298	down
pmp000087	2-Feruloyl-sn-glycerol*	Phenolic acids	Phenolic acids	0.00405883	0.0204647	-1.76625	down		pme2566	5-L-Glutamyl-L-amino acid	Amino acids and derivatives	Amino acids and derivatives	0.00136717	0.0151217	-1.08938	down		Lmbp003825	Skimmin (7-Hydroxycoumarin-7-O-glucoside)	Lignans and Coumarins	Coumarins	0.00612201	0.0267041	-1.64981	down		Hmlp006030	4,4'-dihydroxy-2-methoxychalcone	Flavonoids	Chalcones	0.0142478	0.0407666	-10.5361	down
pmp000571	Apigenin; 4',5,7-Trihydroxyflavone	Flavonoids	Flavones	2.43056e-06	0.000664757	-2.01215	down		Hmyp002656	Methyl dioxindole-3-acetate	Alkaloids	Plumerane	0.0486356	0.106512	1.73275	up		Lmsn000363	Raspberryketone glucoside	Phenolic acids	Phenolic acids	0.00918974	0.0320177	-1.51399	down		mws1175	Pinostrobin	Flavonoids	Flavanones	0.00243267	0.0145296	-10.5894	down
pmp000344	3',4',7-Trihydroxyflavone	Flavonoids	Flavones	0.00193324	0.0130494	-1.91805	down		MWSmce177	Ethyl ferulate	Phenolic acids	Phenolic acids	0.00564839	0.0285857	-11.3652	down		pmn001690	3-Hydroxy-4-isopropylbenzylalcohol-3-O-glucoside	Phenolic acids	Phenolic acids	0.00232898	0.0163979	1.3247	up		mws1297	Benzyl glucoside	Phenolic acids	Phenolic acids	0.016486	0.0448162	-1.99101	down
Lssp210422	Genistein	Flavonoids	Isoflavones	0.00175244	0.0121211	-2.05118	down		Lmhn003240	Benzoylmalic acid	Phenolic acids	Phenolic acids	0.00069417	0.0111298	-3.48524	down		Lmzp003012	3-Hydroxy-4',5,7-Trimethoxyflavanone	Flavonoids	Flavanonols	0.0339292	0.0742092	-12.5871	down		MWS20159	Phenyl-β-D-glucopyranoside	Phenolic acids	Phenolic acids	0.00574484	0.0223456	-1.84236	down
Hmlp006030	4,4'-dihydroxy-2-methoxychalcone	Flavonoids	Chalcones	0.00690643	0.0271924	-10.787	down		pmn001669	Methyl sinapate	Phenolic acids	Phenolic acids	0.02359	0.064866	-9.09786	down		Lmzp003207	(3R,4R)-p-Menth-1-ene-3,4-diol-3-O-β-D-glucoside*	Others	Alcohol compounds	0.0314921	0.0704546	1.0464	up		pme2960	Naringenin chalcone; 2',4,4',6'-Tetrahydroxychalcone	Flavonoids	Chalcones	1.55853e-05	0.00283912	-1.05823	down
mws1297	Benzyl glucoside	Phenolic acids	Phenolic acids	0.0171651	0.048027	-2.20797	down		pmb2591	N-Acetyl-L-Tryptophan	Amino acids and derivatives	Amino acids and derivatives	0.000310515	0.00772758	-1.4859	down		pmb2636	8,15-Dihydroxy-5,9,11,13-eicosatetraenoic acid	Lipids	Free fatty acids	0.00896153	0.0315238	-2.13158	down		mws0914	3,5,7-Trihydroxyflavanone (Pinobanksin)	Flavonoids	Flavanonols	0.000158435	0.00442861	-1.00919	down
MWS20159	Phenyl-β-D-glucopyranoside	Phenolic acids	Phenolic acids	0.00484188	0.0225405	-1.71215	down		pme3961	2'-Deoxyadenosine	Nucleotides and derivatives	Nucleotides and derivatives	0.00683822	0.0306676	-1.02899	down		pmb0382	O-Feruloyl 4-hydroxycoumarin	Lignans and Coumarins	Coumarins	0.000377872	0.00635987	-2.66585	down		pme1201	Phloretin	Flavonoids	Chalcones	0.00278061	0.0155062	-1.54009	down
mws0914	3,5,7-Trihydroxyflavanone (Pinobanksin)	Flavonoids	Flavanonols	0.000221594	0.00536535	-1.07832	down		pme2776	2'-Deoxyinosine	Nucleotides and derivatives	Nucleotides and derivatives	9.71632e-07	0.000495235	-12.3504	down		pmb3074	5-O-p-Coumaroylquinic acid*	Phenolic acids	Phenolic acids	0.00444045	0.0228298	1.06376	up		pma0461	14,15-Dehydrocrepenynic acid	Lipids	Free fatty acids	0.00296526	0.0159784	-1.14257	down
pme0376	Naringenin (5,7,4'-Trihydroxyflavanone)	Flavonoids	Flavanones	2.15062e-05	0.00213889	-1.10573	down		Lmhn003373	4-Hydroxybenzoylmalic acid	Phenolic acids	Phenolic acids	0.100626	0.183033	-1.21816	down		pma6460	4-O-p-Coumaroylquinic acid	Phenolic acids	Phenolic acids	0.00649953	0.0272813	1.01604	up		MWS4354	N6-methyladenosine	Nucleotides and derivatives	Nucleotides and derivatives	0.00011286	0.00418798	-1.04247	down
pme1201	Phloretin	Flavonoids	Chalcones	0.00024421	0.00536535	-1.26116	down		mws0040	Chrysin	Flavonoids	Flavones	0.00194617	0.0165086	-3.60765	down		Lmbn001162	Esculetin-7-O-glucoside	Lignans and Coumarins	Coumarins	0.00267376	0.0174113	1.12463	up		MWSmce349	Laurocapram	Alkaloids	Alkaloids	0.00514397	0.0213878	-4.7622	down
pma0461	14,15-Dehydrocrepenynic acid	Lipids	Free fatty acids	0.170815	0.257046	-1.65179	down		mws0789	Pinocembrin (Dihydrochrysin)	Flavonoids	Flavanones	4.17527e-06	0.000914383	-2.78095	down		Lmsn002548	1-O-Caffeoyl-β-D-glucose	Phenolic acids	Phenolic acids	0.000519689	0.00738364	-2.10934	down		mws4160	Wogonin (5,7-Dihydroxy-8-Methoxyflavone)	Flavonoids	Flavones	3.10902e-05	0.00333867	-2.32124	down
MWS4354	N6-methyladenosine	Nucleotides and derivatives	Nucleotides and derivatives	0.0124	0.0385388	-1.19544	down		pma3101	Nicotinate D-ribonucleoside	Others	Vitamin	0.000490564	0.0103301	-1.13676	down		Jmwn002620	Vanillic Acid-4-O-Glucuronide	Phenolic acids	Phenolic acids	0.00151561	0.0127545	-1.83391	down		mws0051	Acacetin	Flavonoids	Flavones	0.00143162	0.0119085	-2.05369	down
MWSmce349	Laurocapram	Alkaloids	Alkaloids	0.000969631	0.00991379	-4.18514	down		MWSslk133	1,14-Tetradecanedioic Acid	Lipids	Free fatty acids	0.000231889	0.0072548	-1.92841	down		Zmhn001793	6-O-Caffeoyl-D-glucose	Phenolic acids	Phenolic acids	0.000843549	0.00972346	-1.01296	down		mws0129	Genkwanin (Apigenin 7-methyl ether)	Flavonoids	Flavones	0.00136526	0.0115677	-2.04057	down
mws4160	Wogonin (5,7-Dihydroxy-8-Methoxyflavone)	Flavonoids	Flavones	2.76276e-05	0.00223325	-1.73109	down		pmp000571	Apigenin; 4',5,7-Trihydroxyflavone	Flavonoids	Flavones	0.000555755	0.0108377	-1.87575	down		mws0906	Coniferin	Phenolic acids	Phenolic acids	0.000748866	0.00940967	-1.96413	down		mws0918	Prunetin (5,4'-Dihydroxy-7-methoxyisoflavone)	Flavonoids	Isoflavones	0.000228559	0.00446097	-1.44619	down
mws0051	Acacetin	Flavonoids	Flavones	8.62591e-05	0.00360181	-1.70391	down		pmp000344	3',4',7-Trihydroxyflavone	Flavonoids	Flavones	0.0102856	0.0391066	-1.8307	down		Lmtn000940	1-O-(3,4-Dihydroxy-5-methoxy-benzoyl)-glucoside	Phenolic acids	Phenolic acids	0.00116355	0.011166	2.05739	up		MWSslk110	Helecin	Phenolic acids	Phenolic acids	0.00209354	0.0139527	-1.21085	down
mws0129	Genkwanin (Apigenin 7-methyl ether)	Flavonoids	Flavones	0.00117044	0.0103732	-1.81981	down		Lssp210422	Genistein	Flavonoids	Isoflavones	0.00200516	0.0165086	-1.93098	down		Lmsp009245	3',5-Dihydroxy-4',6,7-Trimethoxyflavanone	Flavonoids	Flavanones	0.000413298	0.00658378	1.86754	up		Lmmp004504	2'-Hydroxygenistein	Flavonoids	Isoflavones	7.84365e-05	0.00388579	-1.99274	down
MWSslk110	Helecin	Phenolic acids	Phenolic acids	0.00311842	0.0177685	-1.45089	down		Hmlp006030	4,4'-dihydroxy-2-methoxychalcone	Flavonoids	Chalcones	0.00508083	0.026509	-2.00815	down		pmb3093	Esculetin-7-O-quinic acid	Lignans and Coumarins	Coumarins	9.11861e-07	0.000401595	3.03751	up		MWSHY0058	Luteolin (5,7,3',4'-Tetrahydroxyflavone)	Flavonoids	Flavones	7.84365e-05	0.00388579	-1.99274	down
Cmsp008121	7-O-Methylnaringenin	Flavonoids	Flavanones	0.00061904	0.00781025	-1.23462	down		mws1175	Pinostrobin	Flavonoids	Flavanones	0.0155711	0.0492786	-11.2142	down		pmb3056	Homovanilloylquinic acid	Phenolic acids	Phenolic acids	0.0251501	0.0604707	12.3608	up		Cmsp008121	7-O-Methylnaringenin	Flavonoids	Flavanones	0.00518624	0.0213878	-1.07729	down
pme1662	5,4'-Dihydroxy-7-methoxyflavanone (Sakuranetin)	Flavonoids	Flavanones	0.000160725	0.00462067	-1.07021	down		mws1297	Benzyl glucoside	Phenolic acids	Phenolic acids	0.000119261	0.0048367	-2.47829	down		pmb0752	3-O-Feruloylquinic acid	Phenolic acids	Phenolic acids	0.000120137	0.00369045	1.48584	up		mws1034	Isosakuranetin (5,7-Dihydroxy-4'-methoxyflavanone)	Flavonoids	Flavanones	0.00353052	0.0172244	-1.17705	down
mws0064	Eriodictyol (5,7,3',4'-Tetrahydroxyflavanone)	Flavonoids	Flavanones	0.000289529	0.00555692	-1.06836	down		MWS20159	Phenyl-β-D-glucopyranoside	Phenolic acids	Phenolic acids	5.43536e-05	0.00371983	-2.38428	down		Lmtn003598	3-Prenyl-4-O-glucosyloxy-4-hydroxybenzoic acid	Phenolic acids	Phenolic acids	0.00443159	0.0228298	1.15199	up		pme1662	5,4'-Dihydroxy-7-methoxyflavanone (Sakuranetin)	Flavonoids	Flavanones	0.00491768	0.0208334	-1.14981	down
Cmxp005429	Okanin	Flavonoids	Chalcones	0.000578108	0.00781025	-1.54195	down		pme2960	Naringenin chalcone; 2',4,4',6'-Tetrahydroxychalcone	Flavonoids	Chalcones	3.92119e-05	0.00286247	-1.01391	down		Lmjp003090	Isofraxidin-7-O-glucoside	Lignans and Coumarins	Coumarins	0.0240386	0.0588328	-1.10812	down		mws0064	Eriodictyol (5,7,3',4'-Tetrahydroxyflavanone)	Flavonoids	Flavanones	0.000640149	0.00784469	-1.28968	down
Zmdn001564	γ-Glutamylphenylalanine	Amino acids and derivatives	Amino acids and derivatives	0.00367559	0.0196151	-1.28829	down		Lmmn003323	2-Hydroxyhexadecanoic acid	Organic acids	Organic acids	0.0385028	0.0904733	-1.07124	down		pmn001423	Roseoside	Others	Ketone compounds	0.00676478	0.0273464	-1.37361	down		Cmxp005429	Okanin	Flavonoids	Chalcones	0.0414951	0.0846089	-1.31748	down
Lmbn005443	13-KODE; (9Z,11E)-13-Oxooctadeca-9,11-dienoic acid	Lipids	Free fatty acids	0.00319802	0.0180342	-8.49384	down		pme1201	Phloretin	Flavonoids	Chalcones	2.64006e-05	0.00222374	-1.87851	down		Cmjn004337	Benzyl-(2''-O-xylosyl)glucoside	Phenolic acids	Phenolic acids	0.00890335	0.0315238	2.88289	up		Zmyn004548	12-Oxo-phytodienoic acid	Lipids	Free fatty acids	0.0125484	0.0373717	-1.48314	down
Hmqp005455	15(R)-Hydroxylinoleic Acid	Lipids	Free fatty acids	0.00483394	0.0225405	-1.01862	down		pmb0889	Punicic acid (9Z,11E,13Z-octadecatrienoic acid)	Lipids	Free fatty acids	0.000482116	0.0103301	-1.02536	down		Lmyp005841	Chrysin-7-O-glucoside	Flavonoids	Flavones	0.00147152	0.0124794	-1.58718	down		Zmdn001564	γ-Glutamylphenylalanine	Amino acids and derivatives	Amino acids and derivatives	0.00392111	0.0180075	-1.52177	down
Hmqp005411	9-Oxo-12Z-Octadecenoic acid	Lipids	Free fatty acids	0.000237491	0.00536535	-1.06557	down		MWS4354	N6-methyladenosine	Nucleotides and derivatives	Nucleotides and derivatives	0.00573796	0.0285857	-1.12721	down		pmb0580	Chrysin-5-O-glucoside (Toringin)	Flavonoids	Flavones	6.60912e-06	0.000903797	-1.50523	down		Lmbn005443	13-KODE; (9Z,11E)-13-Oxooctadeca-9,11-dienoic acid	Lipids	Free fatty acids	0.0234571	0.0564374	-1.09584	down
MWS5235	12-Hydroxyoctadecanoic acid	Lipids	Free fatty acids	5.45736e-05	0.00314229	-1.02242	down		mws4160	Wogonin (5,7-Dihydroxy-8-Methoxyflavone)	Flavonoids	Flavones	0.00483078	0.0260577	-1.85419	down		Lmtp003575	Prupersin F	Phenolic acids	Phenolic acids	0.00741633	0.0285685	1.23845	up		MWSHY0126	Kaempferide (3,5,7-Trihydroxy-4'-methoxyflavone)	Flavonoids	Flavonols	0.0109729	0.0339677	-1.38885	down
MWSHY0049	Hesperetin	Flavonoids	Flavanones	0.00157357	0.0116303	-1.62265	down		mws0051	Acacetin	Flavonoids	Flavones	0.00111027	0.0138552	-1.94715	down		pmn001637	Kaempferol-3-O-arabinoside (Juglanin)	Flavonoids	Flavonols	0.0322263	0.0716576	1.0445	up		pmb3142	Salicylic acid-2-O-glucoside	Phenolic acids	Phenolic acids	0.00020259	0.00442861	1.04514	up
mws1033	Homoeriodictyol	Flavonoids	Flavanones	0.000510675	0.00716255	-2.0895	down		mws0129	Genkwanin (Apigenin 7-methyl ether)	Flavonoids	Flavones	0.00148716	0.0155604	-1.89573	down		Lmbp003668	Kaempferol-3-O-arabinoside	Flavonoids	Flavonols	0.0204711	0.0524749	1.31537	up		MWSHY0049	Hesperetin	Flavonoids	Flavanones	6.61681e-05	0.00361608	-16.8773	down
Lmsn004674	1-O-Cinnamoyl-β-D-glucose	Phenolic acids	Phenolic acids	0.0214185	0.0565073	-1.38117	down		mws0918	Prunetin (5,4'-Dihydroxy-7-methoxyisoflavone)	Flavonoids	Isoflavones	0.00059413	0.0109249	-1.18291	down		Lmyp004617	Pinocembrin-7-O-glucoside (Pinocembroside)	Flavonoids	Flavanones	0.00146371	0.0124794	-2.4531	down		mws1033	Homoeriodictyol	Flavonoids	Flavanones	0.00426126	0.0190105	-2.44611	down
Lmsp008392	4',5-Dihydroxy-3',5'-dimethoxyflavone	Flavonoids	Flavones	0.00742698	0.0285092	-1.64755	down		MWSslk110	Helecin	Phenolic acids	Phenolic acids	0.000282857	0.00772758	-1.8079	down		Lmhn002574	Caffeoyl(p-Hydroxybenzoyl)tartaric acid	Phenolic acids	Phenolic acids	0.00470952	0.023001	3.07784	up		Lmhn003074	Feruloylmalic acid	Phenolic acids	Phenolic acids	0.0122331	0.0367339	-1.71934	down
Cmzp002057	6-O-Acetylarbutin	Phenolic acids	Phenolic acids	0.0397083	0.0865356	1.30492	up		Lmmp004504	2'-Hydroxygenistein	Flavonoids	Isoflavones	0.0389447	0.0907328	-1.29744	down		mws2186	Avicularin(Quercetin-3-O-α-L-arabinofuranoside)	Flavonoids	Flavonols	0.00240604	0.0165618	1.00317	up		Lmsn004674	1-O-Cinnamoyl-β-D-glucose	Phenolic acids	Phenolic acids	0.0284888	0.0648652	-1.01291	down
Lmbn005487	12,13-DHOME; (9Z)-12,13-Dihydroxyoctadec-9-enoic acid	Lipids	Free fatty acids	1.5871e-07	8.68143e-05	-2.18221	down		MWSHY0058	Luteolin (5,7,3',4'-Tetrahydroxyflavone)	Flavonoids	Flavones	0.0389447	0.0907328	-1.29744	down		Hmcp002316	Isorhamnetin-3-O-arabinoside	Flavonoids	Flavonols	0.000488983	0.00722902	1.5145	up		Zmjn004133	9S-Hydroperoxy-10E,12Z-octadecadienoic acid	Lipids	Free fatty acids	0.000200117	0.00442861	-1.11639	down
Lmbn005822	9,10-DHOME; (12Z)-9,10-Dihydroxyoctadec-12-enoic acid	Lipids	Free fatty acids	0.00708329	0.027458	-1.1812	down		Cmsp008121	7-O-Methylnaringenin	Flavonoids	Flavanones	0.00665752	0.0305275	-1.72874	down		mws0045	Quercetin-3-O-rhamnoside(Quercitrin)	Flavonoids	Flavonols	0.000377256	0.00635987	1.14007	up		pmn001689	9-Hydroxy-12-oxo-15(Z)-octadecenoic acid	Lipids	Free fatty acids	0.000291689	0.00531361	-1.14704	down
pmp000003	Nepetin (5,7,3',4'-Tetrahydroxy-6-methoxyflavone)	Flavonoids	Flavones	0.00980586	0.0336289	-10.5527	down		mws1034	Isosakuranetin (5,7-Dihydroxy-4'-methoxyflavanone)	Flavonoids	Flavanones	0.00011594	0.0048367	-1.08597	down		Lmzn206829	Oleanonic acid	Terpenoids	Triterpene	0.0250055	0.0603785	1.04426	up		Rfmb087	9-Hydroxy-13-oxo-10-octadecenoic Acid	Lipids	Free fatty acids	0.000200117	0.00442861	-1.11639	down
pmb0751	Trans-5-O-(p-Coumaroyl)shikimate	Phenolic acids	Phenolic acids	0.0381521	0.0846237	-1.21674	down		pme1662	5,4'-Dihydroxy-7-methoxyflavanone (Sakuranetin)	Flavonoids	Flavanones	0.000230787	0.0072548	-1.73463	down		Lmzn006829	3-Ketoursolic acid*	Terpenoids	Triterpene	0.0250055	0.0603785	1.04426	up		Lmtn001630	2-Glucosyloxy-2-phenylacetic acid amide	Alkaloids	Alkaloids	0.00100655	0.00969309	1.15955	up
pme2074	Jasmonoyl-L-Isoleucine	Amino acids and derivatives	Amino acids and derivatives	3.57846e-05	0.00230284	1.13433	up		mws0064	Eriodictyol (5,7,3',4'-Tetrahydroxyflavanone)	Flavonoids	Flavanones	0.00187097	0.0165086	-1.61103	down		Zmjn003358	Epicatechin-3-(3''-O-methyl)gallate	Flavonoids	Flavanols	0.000847279	0.00972346	1.0212	up		Lmbn005487	12,13-DHOME; (9Z)-12,13-Dihydroxyoctadec-9-enoic acid	Lipids	Free fatty acids	0.000110861	0.00418798	-1.56287	down
Lmbp003825	Skimmin (7-Hydroxycoumarin-7-O-glucoside)	Lignans and Coumarins	Coumarins	0.01436	0.0427753	-2.57714	down		Cmxp005429	Okanin	Flavonoids	Chalcones	0.0335911	0.081197	-1.99284	down		mws1580	Amygdalin	Alkaloids	Alkaloids	0.00866521	0.0312863	1.64885	up		Lmbn005822	9,10-DHOME; (12Z)-9,10-Dihydroxyoctadec-12-enoic acid	Lipids	Free fatty acids	0.000189116	0.00442861	-1.24211	down
Zmhn002301	p-Coumaric acid-4-O-glucoside	Phenolic acids	Phenolic acids	0.0146706	0.0433947	-1.10522	down		pmn001686	10,16-Dihydroxypalmitic acid	Lipids	Free fatty acids	0.00342815	0.0213286	-1.1799	down		Hmmp002121	Isorhamnetin-3-O-gallate	Flavonoids	Flavonols	0.0250565	0.0603785	-11.0742	down		mws0066	Isorhamnetin; 3'-Methoxy-3,4',5,7-Tetrahydroxyflavone	Flavonoids	Flavonols	0.010884	0.0337962	-1.71226	down
Lmsn003111	1-O-p-Coumaroyl-β-D-glucose	Phenolic acids	Phenolic acids	0.000855703	0.00924109	-1.30336	down		Zmyn004732	2R-hydroxy-9Z,12Z,15Z-octadecatrienoic acid	Lipids	Free fatty acids	0.00191981	0.0165086	-1.36412	down		Zmhn002764	4-O-(6'-O-Glucosylcaffeoyl)-3,4-dihydroxybenzoic acid	Phenolic acids	Phenolic acids	0.0126902	0.0386517	1.29	up		Lmmn004912	3-O-Methylquercetin	Flavonoids	Flavonols	3.54334e-05	0.00333867	-1.51458	down
Lmsn000363	Raspberryketone glucoside	Phenolic acids	Phenolic acids	0.0133876	0.0404586	-1.13254	down		Lmqp000329	5-Aminoimidazole ribonucleotide	Nucleotides and derivatives	Nucleotides and derivatives	0.000848176	0.0117564	-1.10968	down		Lmsn012480	Fupenzic acid	Terpenoids	Triterpene	0.00260667	0.0171266	10.4182	up		pmb2221	4-Hydroxysphinganine	Lipids	Sphingolipids	0.000653126	0.00784469	-1.39398	down
mws0371	Cis-4,7,10,13,16,19-Docosahexaenoic Acid	Lipids	Free fatty acids	0.0110607	0.0354851	-1.66319	down		Hmqp005455	15(R)-Hydroxylinoleic Acid	Lipids	Free fatty acids	0.00200471	0.0165086	-1.47457	down		Lmsn011015	1-Oxo-Siaresinolic acid	Terpenoids	Triterpene	0.000181377	0.00454376	-1.09756	down		Lmbp003825	Skimmin (7-Hydroxycoumarin-7-O-glucoside)	Lignans and Coumarins	Coumarins	0.00198726	0.0137473	-1.69582	down
Lmzp003012	3-Hydroxy-4',5,7-Trimethoxyflavanone	Flavonoids	Flavanonols	0.0832115	0.148022	-12.22	down		Hmqp005411	9-Oxo-12Z-Octadecenoic acid	Lipids	Free fatty acids	0.000415891	0.00948752	-1.42347	down		Lmsn011201	Swinhoeic acid	Terpenoids	Triterpene	0.000181377	0.00454376	-1.09756	down		Lmsn000363	Raspberryketone glucoside	Phenolic acids	Phenolic acids	0.000135065	0.00421788	-1.71946	down
Hmqn003054	9,10,11-Trihydroxy-12-octadecenoic acid	Lipids	Free fatty acids	0.0533188	0.10529	-1.15575	down		pmp000548	Pratensein	Flavonoids	Isoflavones	0.00329309	0.0208435	-1.12167	down		Lmmn003398	Kaempferol-3-O-(6''-O-acetyl)glucoside	Flavonoids	Flavonols	0.0527672	0.101812	18.0933	up		Lmzp003012	3-Hydroxy-4',5,7-Trimethoxyflavanone	Flavonoids	Flavanonols	0.0612502	0.111578	-12.5566	down
pmb2636	8,15-Dihydroxy-5,9,11,13-eicosatetraenoic acid	Lipids	Free fatty acids	0.000308342	0.0056221	-2.1932	down		MWSHY0126	Kaempferide (3,5,7-Trihydroxy-4'-methoxyflavone)	Flavonoids	Flavonols	0.000684468	0.0111298	-1.04951	down		HJAP112	Quercetin-3-O-(2''-O-acetyl)rhamnoside	Flavonoids	Flavonols	0.0104077	0.0339881	-11.7091	down		Hmqn003054	9,10,11-Trihydroxy-12-octadecenoic acid	Lipids	Free fatty acids	0.00305422	0.0160494	-1.48263	down
pmb0382	O-Feruloyl 4-hydroxycoumarin	Lignans and Coumarins	Coumarins	0.00059595	0.00781025	-3.03799	down		MWS5235	12-Hydroxyoctadecanoic acid	Lipids	Free fatty acids	0.00284309	0.0190652	-1.35133	down		pmb0758	Anisic acid-O-feruloyl glucoside	Phenolic acids	Phenolic acids	0.0104994	0.0340842	-2.7279	down		pmn001694	9,10,13-Trihydroxy-11-Octadecenoic Acid	Lipids	Free fatty acids	0.00381916	0.0178391	-1.33666	down
Lmsn002548	1-O-Caffeoyl-β-D-glucose	Phenolic acids	Phenolic acids	0.00310472	0.0177685	-3.04496	down		MWSHY0049	Hesperetin	Flavonoids	Flavanones	0.00262205	0.0185129	-16.7802	down		Lmgp003989	Dicaffeoylshikimic acid	Phenolic acids	Phenolic acids	0.000756476	0.00940967	1.24676	up		Lmyn007622	9,10,18-Trihydroxystearic acid	Lipids	Free fatty acids	0.00948181	0.0306616	8.6387	up
Jmwn002620	Vanillic Acid-4-O-Glucuronide	Phenolic acids	Phenolic acids	0.00149007	0.0113996	-2.80334	down		mws1033	Homoeriodictyol	Flavonoids	Flavanones	0.00128413	0.0151146	-2.28809	down		mad2394	Sinapoyl-p-coumaroyltartaric acid	Phenolic acids	Phenolic acids	0.00493185	0.0234584	-1.05405	down		pmb2636	8,15-Dihydroxy-5,9,11,13-eicosatetraenoic acid	Lipids	Free fatty acids	5.99714e-05	0.00356684	-2.30094	down
mws0906	Coniferin	Phenolic acids	Phenolic acids	0.00074321	0.00855865	-2.86025	down		Lmsn004674	1-O-Cinnamoyl-β-D-glucose	Phenolic acids	Phenolic acids	0.00466075	0.0257514	-1.33281	down		Lmhn003799	Feruloylferuloyltartaric acid	Phenolic acids	Phenolic acids	3.74406e-05	0.00232083	2.33802	up		pmb0382	O-Feruloyl 4-hydroxycoumarin	Lignans and Coumarins	Coumarins	0.00204447	0.0139245	-2.6903	down
pmb2211	Cocamidopropyl betaine	Alkaloids	Alkaloids	0.0563574	0.109317	-1.1786	down		pmn001689	9-Hydroxy-12-oxo-15(Z)-octadecenoic acid	Lipids	Free fatty acids	0.00223753	0.0175007	-10.141	down		Lmhn003668	p-Coumaroylsinapoyltartaric acid	Phenolic acids	Phenolic acids	4.52548e-05	0.00232083	2.29545	up		Lmsn002548	1-O-Caffeoyl-β-D-glucose	Phenolic acids	Phenolic acids	0.000188367	0.00442861	-1.33431	down
Lmtn000940	1-O-(3,4-Dihydroxy-5-methoxy-benzoyl)-glucoside	Phenolic acids	Phenolic acids	0.00081673	0.00911738	1.13566	up		pmb2804	13S-Hydroperoxy-9Z,11E-octadecadienoic acid	Lipids	Free fatty acids	0.00360827	0.021607	-1.64871	down		pmb3000	Chrysoeriol-7-O-(6''-acetyl)glucoside	Flavonoids	Flavones	0.00105588	0.0106957	6.67391	up		mws0906	Coniferin	Phenolic acids	Phenolic acids	0.00213447	0.0140541	-1.00839	down
Lmsp009245	3',5-Dihydroxy-4',6,7-Trimethoxyflavanone	Flavonoids	Flavanones	0.00852124	0.031178	1.09533	up		MWS80007	13-Hydroperoxy-9Z,11E-octadecadienoic acid	Lipids	Free fatty acids	0.00286576	0.0190652	-1.16067	down		Zmsp004363	Quercetin-3-O-(6''-O-acetyl)glucoside	Flavonoids	Flavonols	0.132606	0.211783	1.54156	up		pmb2211	Cocamidopropyl betaine	Alkaloids	Alkaloids	0.0306149	0.0681509	-1.25399	down
pmb3093	Esculetin-7-O-quinic acid	Lignans and Coumarins	Coumarins	0.00474921	0.0222989	1.81784	up		Lmbn005287	7S,8S-DiHODE; (9Z,12Z)-(7S,8S)-Dihydroxyoctadeca-9,12-dienoic acid	Lipids	Free fatty acids	0.00286576	0.0190652	-1.16067	down		Hmln002199	Quercetin-3-O-(6''-O-acetyl)galactoside	Flavonoids	Flavonols	0.0385321	0.0802935	7.39025	up		mws1474	5,7-Dihydroxy-3',4',5'-trimethoxyflavone	Flavonoids	Flavones	0.0635128	0.114933	1.23881	up
Lmhp011562	1-α-Linolenoyl-glycerol*	Lipids	Glycerol ester	0.0245801	0.0616757	-1.06727	down		Lmyn002403	Mandelic acid-β-glucoside	Phenolic acids	Phenolic acids	0.000598626	0.0109249	-1.18512	down		Lmhp009526	2-α-Linolenoyl-glycerol-1-O-glucoside*	Lipids	Glycerol ester	0.00483886	0.0231185	9.3707	up		Lmtn000940	1-O-(3,4-Dihydroxy-5-methoxy-benzoyl)-glucoside	Phenolic acids	Phenolic acids	0.00121764	0.0103975	1.408	up
Lmhp011388	2-α-Linolenoyl-glycerol*	Lipids	Glycerol ester	0.0326374	0.0758015	-1.04121	down		Lmbn005487	12,13-DHOME; (9Z)-12,13-Dihydroxyoctadec-9-enoic acid	Lipids	Free fatty acids	0.00324499	0.0206585	-1.51228	down		Lmhp009773	1-α-Linolenoyl-glycerol-3-O-glucoside*	Lipids	Glycerol ester	0.00483886	0.0231185	9.3707	up		Lmsp009245	3',5-Dihydroxy-4',6,7-Trimethoxyflavanone	Flavonoids	Flavanones	0.00400425	0.018236	2.78266	up
MWSmce024	Scopoletin-7-O-glucoside (Scopolin)	Lignans and Coumarins	Coumarins	0.000126072	0.00418769	-1.459	down		Lmbn005822	9,10-DHOME; (12Z)-9,10-Dihydroxyoctadec-12-enoic acid	Lipids	Free fatty acids	0.00400667	0.0235044	-2.13974	down		Li512115	Isochlorogenic acid B*	Phenolic acids	Phenolic acids	0.0106382	0.034331	1.09191	up		pmb3093	Esculetin-7-O-quinic acid	Lignans and Coumarins	Coumarins	0.000806122	0.00891007	2.17256	up
Zmhn002422	1-O-Feruloyl-β-D-glucose	Phenolic acids	Phenolic acids	0.000126072	0.00418769	-1.459	down		pmp000003	Nepetin (5,7,3',4'-Tetrahydroxy-6-methoxyflavone)	Flavonoids	Flavones	0.0285827	0.0719496	-10.7763	down		pmn001382	Isochlorogenic acid A*	Phenolic acids	Phenolic acids	0.00864501	0.0312863	1.55703	up		MWSmce024	Scopoletin-7-O-glucoside (Scopolin)	Lignans and Coumarins	Coumarins	0.00548357	0.0217947	-1.23047	down
Zmhn002334	6-O-Feruloyl-β-D-glucose	Phenolic acids	Phenolic acids	0.000126072	0.00418769	-1.459	down		mws0066	Isorhamnetin; 3'-Methoxy-3,4',5,7-Tetrahydroxyflavone	Flavonoids	Flavonols	0.00121717	0.0148789	-1.28447	down		MWSmce346	1,3-O-Dicaffeoylquinic Acid (Cynarin)	Phenolic acids	Phenolic acids	0.00944992	0.0322063	1.20261	up		Zmhn002422	1-O-Feruloyl-β-D-glucose	Phenolic acids	Phenolic acids	0.00548357	0.0217947	-1.23047	down
pmb3056	Homovanilloylquinic acid	Phenolic acids	Phenolic acids	0.0511781	0.102732	12.4463	up		Lmmn004912	3-O-Methylquercetin	Flavonoids	Flavonols	1.61003e-06	0.000495235	-1.19382	down		pmn001384	Isochlorogenic acid C*	Phenolic acids	Phenolic acids	0.035264	0.0754484	1.01805	up		Zmhn002334	6-O-Feruloyl-β-D-glucose	Phenolic acids	Phenolic acids	0.00548357	0.0217947	-1.23047	down
pmb0752	3-O-Feruloylquinic acid	Phenolic acids	Phenolic acids	0.00327814	0.0182045	1.48462	up		pmb2221	4-Hydroxysphinganine	Lipids	Sphingolipids	0.00198619	0.0165086	-1.21058	down		pmn001644	Quercetin-3-O-(2''-O-acetyl)glucuronide	Flavonoids	Flavonols	0.00954415	0.0322927	14.6819	up		pmb3056	Homovanilloylquinic acid	Phenolic acids	Phenolic acids	0.014347	0.0409434	1.55422	up
pma3724	1-O-Feruloylquinic acid	Phenolic acids	Phenolic acids	0.00118524	0.0103732	-1.31483	down		pmb0751	Trans-5-O-(p-Coumaroyl)shikimate	Phenolic acids	Phenolic acids	0.00347823	0.021397	-1.21509	down		Li512111	Isorhamnetin-3-O-(6''-acetylglucoside)	Flavonoids	Flavonols	0.0107222	0.0344981	15.4062	up		pma3724	1-O-Feruloylquinic acid	Phenolic acids	Phenolic acids	0.00180716	0.0132565	-1.42931	down
mws0179	Chlorogenic acid methyl ester	Phenolic acids	Phenolic acids	7.52815e-05	0.00343158	-1.27445	down		pme2074	Jasmonoyl-L-Isoleucine	Amino acids and derivatives	Amino acids and derivatives	0.0107355	0.0395695	1.44455	up		pmp000587	Luteolin-7-O-(6''-malonyl)glucoside	Flavonoids	Flavones	0.0030452	0.0186581	7.30652	up		Lmtn003598	3-Prenyl-4-O-glucosyloxy-4-hydroxybenzoic acid	Phenolic acids	Phenolic acids	0.0165558	0.0448162	1.1372	up
Lmtn003598	3-Prenyl-4-O-glucosyloxy-4-hydroxybenzoic acid	Phenolic acids	Phenolic acids	0.00129473	0.0108517	1.15147	up		Lmbp003825	Skimmin (7-Hydroxycoumarin-7-O-glucoside)	Lignans and Coumarins	Coumarins	0.021855	0.0616785	-2.3773	down		Lmdp004892	Kaempferol-3-O-(6''-malonyl)galactoside*	Flavonoids	Flavonols	0.00128288	0.0117768	7.08349	up		pmb0108	Feruloyl syringic acid	Phenolic acids	Phenolic acids	0.0105201	0.0330416	-1.83304	down
mws0232	Riboflavin (Vitamin B2)	Others	Vitamin	0.0117965	0.0374068	-1.03701	down		Lmsn000363	Raspberryketone glucoside	Phenolic acids	Phenolic acids	0.00177661	0.0165086	-1.19952	down		Lmmp003817	Kaempferol-3-O-(6''-malonyl)glucoside*	Flavonoids	Flavonols	0.0025999	0.0171266	6.77375	up		pme3337	Succinyladenosine	Nucleotides and derivatives	Nucleotides and derivatives	0.00437721	0.0193696	-1.10915	down
pme3337	Succinyladenosine	Nucleotides and derivatives	Nucleotides and derivatives	0.0117603	0.0374006	-1.15369	down		Hmqn003054	9,10,11-Trihydroxy-12-octadecenoic acid	Lipids	Free fatty acids	0.00649771	0.0302491	-1.91148	down		pmb0686	Eriodictyol-7-O-(6''-malonyl)glucoside	Flavonoids	Flavanones	6.25279e-05	0.00244305	14.0374	up		Lmbp003208	Fraxidin-8-O-glucoside	Lignans and Coumarins	Coumarins	0.0426494	0.0858486	12.775	up
Lmbp003208	Fraxidin-8-O-glucoside	Lignans and Coumarins	Coumarins	0.0146765	0.0433947	1.1409	up		pmn001694	9,10,13-Trihydroxy-11-Octadecenoic Acid	Lipids	Free fatty acids	0.00103762	0.0135262	-1.40425	down		pmb2228	LysoPC 19:0	Lipids	LPC	0.0225368	0.0564193	-2.2028	down		pmn001423	Roseoside	Others	Ketone compounds	5.18498e-05	0.00356684	-1.41442	down
pmn001423	Roseoside	Others	Ketone compounds	0.000123668	0.00418769	-2.28733	down		Jmwn002117	2-(3,4-dihydroxyphenyl)ethanediol 1-O-β-D-glucopyranoside	Phenolic acids	Phenolic acids	0.000564154	0.0108377	1.22365	up		pmp000589	Quercetin-7-O-(6''-malonyl)glucoside	Flavonoids	Flavonols	0.00984189	0.0326273	5.96133	up		Cmjn004337	Benzyl-(2''-O-xylosyl)glucoside	Phenolic acids	Phenolic acids	0.000184984	0.00442861	3.05506	up
Lmmp010562	Diisooctyl Phthalate*	Phenolic acids	Phenolic acids	0.0783192	0.140923	-1.59987	down		Lmyn007622	9,10,18-Trihydroxystearic acid	Lipids	Free fatty acids	0.00160578	0.0155604	9.10772	up		Lmtn004273	Prupersin D	Phenolic acids	Phenolic acids	0.0073649	0.0284707	-9.6265	down		Lmyp005841	Chrysin-7-O-glucoside	Flavonoids	Flavones	0.000160036	0.00442861	-2.01821	down
Lhdp112405	Bis(2-ethylhexyl)phthalate*	Phenolic acids	Phenolic acids	0.0885584	0.15551	-1.47177	down		pmb2636	8,15-Dihydroxy-5,9,11,13-eicosatetraenoic acid	Lipids	Free fatty acids	1.80908e-06	0.000495235	-2.552	down		HJAP064	Isorhamnetin-3-O-(6''-malonyl)glucoside	Flavonoids	Flavonols	2.41835e-05	0.00203513	16.9482	up		pmb0580	Chrysin-5-O-glucoside (Toringin)	Flavonoids	Flavones	0.00233854	0.0145296	-2.06788	down
Cmjn004337	Benzyl-(2''-O-xylosyl)glucoside	Phenolic acids	Phenolic acids	4.44341e-06	0.000810181	2.77436	up		pmb0382	O-Feruloyl 4-hydroxycoumarin	Lignans and Coumarins	Coumarins	0.00228893	0.0176506	-3.12331	down		Zmhp005139	Tamarixetin-3-O-(6''-malonyl)glucoside	Flavonoids	Flavonols	0.00447323	0.0228298	16.943	up		Lmyp004617	Pinocembrin-7-O-glucoside (Pinocembroside)	Flavonoids	Flavanones	0.00364814	0.0176025	-2.78153	down
Lmyp005841	Chrysin-7-O-glucoside	Flavonoids	Flavones	0.00173022	0.0121116	-2.09377	down		Lmsn002548	1-O-Caffeoyl-β-D-glucose	Phenolic acids	Phenolic acids	0.007052	0.0311369	-2.1331	down		Lmsn007789	Phloretin-4'-O-(6''-Cinnamoyl)glucoside	Flavonoids	Chalcones	0.0012643	0.0117768	-3.84524	down		Lmhn002574	Caffeoyl(p-Hydroxybenzoyl)tartaric acid	Phenolic acids	Phenolic acids	0.00085865	0.00903483	3.25774	up
pmb0580	Chrysin-5-O-glucoside (Toringin)	Flavonoids	Flavones	2.92809e-05	0.00223325	-2.09364	down		Jmwn002620	Vanillic Acid-4-O-Glucuronide	Phenolic acids	Phenolic acids	0.00210269	0.0168062	-1.9466	down		Lmlp007435	Isosalipurposide-6''-O-p-coumaric acid	Flavonoids	Chalcones	0.0064088	0.0272813	-4.32708	down		MWSHY0104	Luteolin-7-O-glucoside (Cynaroside)	Flavonoids	Flavones	0.186388	0.267703	-1.15636	down
Lmyp004617	Pinocembrin-7-O-glucoside (Pinocembroside)	Flavonoids	Flavanones	0.000298967	0.0056221	-2.07895	down		mws0906	Coniferin	Phenolic acids	Phenolic acids	1.0866e-05	0.00169975	-1.9227	down		Lmfp005436	Quercetin-3-O-(2''-O-galloyl)Arabinoside	Flavonoids	Flavonols	0.0061268	0.0267041	12.5242	up		MWSHY0165	Isosakuranetin-7-O-glucoside (Isosakuranin)	Flavonoids	Flavonols	0.00329957	0.0165709	-1.83782	down
Lmhn002574	Caffeoyl(p-Hydroxybenzoyl)tartaric acid	Phenolic acids	Phenolic acids	0.00160757	0.0117246	3.23352	up		Lmtn000940	1-O-(3,4-Dihydroxy-5-methoxy-benzoyl)-glucoside	Phenolic acids	Phenolic acids	0.00680865	0.0306676	1.4566	up		Lmsn006093	Phloretin-2'-O-(2''-Galloyl)glucoside*	Flavonoids	Chalcones	0.00802689	0.0299707	-1.49031	down		Lmyn006922	Sakuranin	Flavonoids	Flavanones	0.000261707	0.00493183	-1.47022	down
pmb3006	Apigenin-7-O-glucoside(Cosmosiin)	Flavonoids	Flavones	0.000618622	0.00781025	1.2649	up		Lmsp009245	3',5-Dihydroxy-4',6,7-Trimethoxyflavanone	Flavonoids	Flavanones	0.00132846	0.0151146	2.19466	up		Lmsn005788	Phloretin-4'-O-(6''-Galloyl)glucoside*	Flavonoids	Chalcones	0.00802689	0.0299707	-1.49031	down		Zmjn003358	Epicatechin-3-(3''-O-methyl)gallate	Flavonoids	Flavanols	0.00240756	0.0145296	1.08026	up
MWSHY0031	Apigenin-7-O-glucuronide	Flavonoids	Flavones	0.125758	0.204557	9.96723	up		pmb3093	Esculetin-7-O-quinic acid	Lignans and Coumarins	Coumarins	0.000137867	0.00539157	1.67147	up		Lmyn005006	Eriodictyol-7-O-(6''-O-p-coumaroyl)glucoside	Flavonoids	Flavanones	0.000373073	0.00635987	-1.60414	down		mws1580	Amygdalin	Alkaloids	Alkaloids	0.00765779	0.0270714	1.37703	up
Lmyp006086	Prunetin-5-O-glucoside	Flavonoids	Isoflavones	0.0227302	0.0589263	11.0849	up		MWSmce024	Scopoletin-7-O-glucoside (Scopolin)	Lignans and Coumarins	Coumarins	0.000116328	0.0048367	-1.6052	down		Lmmn011209	3-O-p-Coumaroyloleanolic acid	Terpenoids	Triterpene	0.0179879	0.0487584	8.52853	up		pmb2654	Anthranilate-1-O-Sophoroside	Phenolic acids	Phenolic acids	0.0580026	0.107089	-1.35855	down
pmp000575	Acacetin-7-O-glucoside (Tilianin)*	Flavonoids	Flavones	0.000180553	0.00481933	10.6693	up		Zmhn002422	1-O-Feruloyl-β-D-glucose	Phenolic acids	Phenolic acids	0.000116328	0.0048367	-1.6052	down		Lmsn005430	3-Hydroxyphloretin-4'-O-(2''-O-galloyl)glucoside	Flavonoids	Chalcones	1.10127e-06	0.000401595	-2.13656	down		Lmpn006208	8-Methoxykaempferol-7-O-rhamnoside	Flavonoids	Flavonols	0.000438049	0.00651587	-1.53252	down
pmp000573	Acacetin-7-O-galactoside*	Flavonoids	Flavones	0.070754	0.130752	11.3142	up		Zmhn002334	6-O-Feruloyl-β-D-glucose	Phenolic acids	Phenolic acids	0.000116328	0.0048367	-1.6052	down		pmp001080	Diosmetin-7-O-Neohesperidoside (Neodiosmin)	Flavonoids	Flavones	0.0144928	0.0420559	-1.61648	down		Hmpp103270	Eriodictyol-7-O-glucoronide	Flavonoids	Flavanones	0.0444527	0.0883397	-1.37243	down
Lmsp013456	3β-Hydroxytaraxastan-28,20β-olide	Terpenoids	Triterpene	0.00805073	0.0299575	-1.16681	down		pmb3056	Homovanilloylquinic acid	Phenolic acids	Phenolic acids	0.0658961	0.132154	11.5207	up		mws1661	Diosmetin-7-O-rutinoside (Diosmin)	Flavonoids	Flavones	0.0181121	0.0489251	-1.55047	down		Lmfn000797	2,3-Di-O-Galloyl-β-D-Glucose	Phenolic acids	Phenolic acids	0.00602129	0.0228516	-1.73482	down
Lmmn009550	Mangiferonic acid	Terpenoids	Triterpene	0.00407798	0.0204647	1.15889	up		pma3724	1-O-Feruloylquinic acid	Phenolic acids	Phenolic acids	9.96178e-07	0.000495235	-1.55578	down		Lmmp000897	Gallocatechin-(4α→8)-gallocatechin	Flavonoids	Flavanols	0.000868241	0.00977742	1.74115	up		Lmsn011015	1-Oxo-Siaresinolic acid	Terpenoids	Triterpene	9.07288e-06	0.00198333	-1.80256	down
Lmqn012798	Urs-12(13)-en-3-one-28-oic acid	Terpenoids	Triterpene	0.00515318	0.0235882	1.07897	up		mws0179	Chlorogenic acid methyl ester	Phenolic acids	Phenolic acids	0.0520094	0.111449	-1.6686	down		Hmpp002612	Luteolin-7-O-gentiobioside	Flavonoids	Flavones	5.37581e-05	0.00232083	1.67085	up		Lmsn011201	Swinhoeic acid	Terpenoids	Triterpene	9.07288e-06	0.00198333	-1.80256	down
Lmzn006795	Ursonic acid*	Terpenoids	Triterpene	0.00241155	0.0153386	1.05764	up		Lmtn003598	3-Prenyl-4-O-glucosyloxy-4-hydroxybenzoic acid	Phenolic acids	Phenolic acids	0.00634366	0.0300706	1.04914	up		Lmbp002592	Kaempferol-3,7-O-diglucoside	Flavonoids	Flavonols	0.00013259	0.00371932	1.53872	up		pmp000269	Arjunic Acid	Terpenoids	Triterpene	0.102618	0.168918	-1.6696	down
Lmyn012771	Moronic acid	Terpenoids	Triterpene	0.00123314	0.0106464	1.08613	up		Lmzn001983	D-Threo-guaiacylglycerol-7-O-β-D-glucoside	Phenolic acids	Phenolic acids	0.000343351	0.00817324	1.0296	up		Lmsn006905	Phloretin-4'-O-(6''-Feruloyl)glucoside	Flavonoids	Chalcones	0.000229694	0.00483738	-3.78709	down		Lmmn003398	Kaempferol-3-O-(6''-O-acetyl)glucoside	Flavonoids	Flavonols	0.020764	0.0519338	17.213	up
Zmjn003358	Epicatechin-3-(3''-O-methyl)gallate	Flavonoids	Flavanols	0.00115703	0.0103732	1.14246	up		pme3337	Succinyladenosine	Nucleotides and derivatives	Nucleotides and derivatives	0.00101147	0.0133441	-1.27047	down		Lmsp004045	Isorhamnetin-3-O-glucoside-7-O-rhamnoside	Flavonoids	Flavonols	0.0518381	0.100196	1.07924	up		pmb0758	Anisic acid-O-feruloyl glucoside	Phenolic acids	Phenolic acids	5.0155e-05	0.00356684	-2.26677	down
Lmsp010222	Rubuminatus A	Terpenoids	Triterpene	0.00782077	0.0294018	-1.06334	down		Lmjp003090	Isofraxidin-7-O-glucoside	Lignans and Coumarins	Coumarins	0.0290735	0.0726839	-1.44854	down		Lmmp002463	Sexangularetin-3-O-glucoside-7-O-rhamnoside	Flavonoids	Flavonols	5.18041e-05	0.00232083	1.00842	up		pmb3064	3-O-p-Coumaroylquinic acid-O-glucoside	Phenolic acids	Phenolic acids	0.106611	0.172887	11.4345	up
pmb0464	L-Aspartic acid-O-diglucoside	Amino acids and derivatives	Amino acids and derivatives	0.00173028	0.0121116	1.07903	up		pmn001423	Roseoside	Others	Ketone compounds	0.00780317	0.0333671	-1.72233	down		Zmdp003457	Myricetin-3-O-galactoside-3'-O-rhamnoside	Flavonoids	Flavonols	0.00190504	0.0145022	4.23559	up		mad2394	Sinapoyl-p-coumaroyltartaric acid	Phenolic acids	Phenolic acids	0.00231557	0.0145296	-2.79991	down
Lmmp002795	Pratensein-7-O-glucoside	Flavonoids	Isoflavones	0.000164722	0.00462067	-1.88187	down		Cmjn004337	Benzyl-(2''-O-xylosyl)glucoside	Phenolic acids	Phenolic acids	0.017801	0.0532326	2.52458	up		pmb0645	Hesperetin-6-C-glucoside-7-O-glucoside	Flavonoids	Flavonols	4.03025e-05	0.00232083	1.34355	up		Lmhn003799	Feruloylferuloyltartaric acid	Phenolic acids	Phenolic acids	0.000242717	0.00465421	1.21942	up
Lmpn006208	8-Methoxykaempferol-7-O-rhamnoside	Flavonoids	Flavonols	3.14599e-05	0.00223325	-2.10597	down		Lmyp005841	Chrysin-7-O-glucoside	Flavonoids	Flavones	0.000701327	0.0111298	-2.5588	down		Lmgp005868	Chrysoeriol-7-O-(6''-feruloyl)glucoside	Flavonoids	Flavones	0.00358174	0.0206233	12.8639	up		Lmhn003668	p-Coumaroylsinapoyltartaric acid	Phenolic acids	Phenolic acids	0.00537546	0.0216006	1.40996	up
Hmpp103270	Eriodictyol-7-O-glucoronide	Flavonoids	Flavanones	0.208357	0.2968	-1.54457	down		pmb0580	Chrysin-5-O-glucoside (Toringin)	Flavonoids	Flavones	0.00160575	0.0155604	-2.35215	down		Lmgp004959	Tricin-7-O-neohesperidoside	Flavonoids	Flavones	0.0379931	0.0796255	-1.20188	down		pmb3000	Chrysoeriol-7-O-(6''-acetyl)glucoside	Flavonoids	Flavones	0.00337716	0.0167784	14.32	up
Hmmp002121	Isorhamnetin-3-O-gallate	Flavonoids	Flavonols	0.0237991	0.0605494	-11.4784	down		Lmyp004617	Pinocembrin-7-O-glucoside (Pinocembroside)	Flavonoids	Flavanones	0.003392	0.0213286	-2.64245	down		Hmgp001888	Patuletin-3-O-rutinoside	Flavonoids	Flavonols	0.0592557	0.11274	-1.12818	down		pme2125	Raffinose	Others	Saccharides	0.026303	0.0609133	-1.06498	down
Lmfn000797	2,3-Di-O-Galloyl-β-D-Glucose	Phenolic acids	Phenolic acids	0.00432255	0.0210886	-1.73641	down		Lmhn002574	Caffeoyl(p-Hydroxybenzoyl)tartaric acid	Phenolic acids	Phenolic acids	0.000745745	0.0111594	2.69116	up		Hmgp002080	Patuletin-7-O-rutinoside	Flavonoids	Flavonols	0.0592557	0.11274	-1.12818	down		MWSmce486	Manninotriose	Others	Saccharides	0.00296763	0.0159784	-1.03457	down
Lmsn011015	1-Oxo-Siaresinolic acid	Terpenoids	Triterpene	0.00118282	0.0103732	-1.56933	down		MWSHY0031	Apigenin-7-O-glucuronide	Flavonoids	Flavones	0.110093	0.195067	1.51453	up		Lmxp010913	1-(9Z-Octadecenoyl)-2-(9-oxo-nonanoyl)-sn-glycero-3-phosphocholine	Lipids	Glycerol ester	0.017257	0.0476746	1.21132	up		Cmcp006262	Roxburic Acid	Terpenoids	Triterpene	0.000532776	0.00726049	-1.45667	down
Lmsn011201	Swinhoeic acid	Terpenoids	Triterpene	0.00118282	0.0103732	-1.56933	down		MWSHY0165	Isosakuranetin-7-O-glucoside (Isosakuranin)	Flavonoids	Flavonols	1.9021e-05	0.00192298	-1.06391	down		Lmsn007010	Phloretin-4'-O-(6''-Galloyl)glucoside+Salicyloyl	Flavonoids	Chalcones	0.0247787	0.0601062	-9.27101	down		pmp000271	1β,2α,3α,19α-Tetrahydroxyurs-12-en-28-oic acid	Terpenoids	Triterpene	0.000124309	0.00418798	-1.43932	down
Lmmn003398	Kaempferol-3-O-(6''-O-acetyl)glucoside	Flavonoids	Flavonols	0.044219	0.0926736	18.5382	up		Zmdn002353	Epicatechin-6-C-β-D-glucopyranoside*	Flavonoids	Flavanols	0.000552335	0.0108377	-1.27056	down		pmb0709	Quercetin-7-O-(6''-malonyl)glucosyl-5-O-glucoside	Flavonoids	Flavonols	0.0167097	0.0467531	6.44954	up		Smpn009074	2α,3α,19α,23-tetrahydroxy-12-ursen-28-oic acid	Terpenoids	Triterpene	3.66552e-05	0.00333867	-1.16723	down
HJAP112	Quercetin-3-O-(2''-O-acetyl)rhamnoside	Flavonoids	Flavonols	0.0229368	0.0591919	-10.7671	down		Lmsp010222	Rubuminatus A	Terpenoids	Triterpene	0.0143977	0.0467819	-1.56843	down		Zmhp003322	Isovitexin-2''-O-(6'''-p-coumaroyl)glucoside	Flavonoids	Flavones	0.159834	0.241185	1.17051	up		Cmcp007058	1α,2β,3β,19α-Tetrahydroxyurs-12-en-28-oic acid	Terpenoids	Triterpene	0.00105548	0.00969309	-1.38573	down
pmb0758	Anisic acid-O-feruloyl glucoside	Phenolic acids	Phenolic acids	0.0214356	0.0565073	-3.98552	down		mws2220	Gallocatechin 3-O-gallate	Flavonoids	Flavanols	0.391333	0.496938	-12.3507	down		Lmsp002330	Alcesefoliside	Flavonoids	Flavones	0.00779873	0.0296346	1.46849	up		Hmln002199	Quercetin-3-O-(6''-O-acetyl)galactoside	Flavonoids	Flavonols	0.0207454	0.0519338	18.0276	up
Lmjp003231	Patuletin-3-O-glucoside	Flavonoids	Flavonols	0.00124863	0.0106464	-1.64202	down		pmb2654	Anthranilate-1-O-Sophoroside	Phenolic acids	Phenolic acids	0.110653	0.195428	-1.03489	down		Lnrp102163	Quercetin-3-O-rutinoside-7-O-rhamnoside	Flavonoids	Flavonols	0.00969468	0.0323892	1.34475	up		pmp000013	Eupatilin-7-O-glucoside	Flavonoids	Flavones	0.0104032	0.0327686	12.0985	up
pmb3064	3-O-p-Coumaroylquinic acid-O-glucoside	Phenolic acids	Phenolic acids	0.023493	0.060057	-12.537	down		Lmmp002795	Pratensein-7-O-glucoside	Flavonoids	Isoflavones	0.0172625	0.0525806	-1.48681	down		HJAP127	Quercetin-3-O-(2''-O-Rhamnosyl)rutinoside	Flavonoids	Flavonols	0.022532	0.0564193	1.00382	up		Lmsn008212	2α,3β,19α-Trihydroxyurs-12-en-23,28-dioic acid	Terpenoids	Triterpene	0.0326712	0.0710733	-1.06645	down
pmb3061	5-O-p-Coumaroylquinic acid O-glucoside	Phenolic acids	Phenolic acids	0.000402825	0.00635737	-2.03802	down		Lmpn006208	8-Methoxykaempferol-7-O-rhamnoside	Flavonoids	Flavonols	0.000748009	0.0111594	-1.87805	down		Lmyp003588	Quercetin-3-O-(2'',6''-O-digalloyl)-glucoside	Flavonoids	Flavonols	0.00507962	0.0238502	-1.18302	down		pmn001644	Quercetin-3-O-(2''-O-acetyl)glucuronide	Flavonoids	Flavonols	0.0224929	0.0548819	14.5221	up
mad2394	Sinapoyl-p-coumaroyltartaric acid	Phenolic acids	Phenolic acids	0.000587149	0.00781025	-2.98669	down		Hmmp002121	Isorhamnetin-3-O-gallate	Flavonoids	Flavonols	0.046992	0.104163	-1.29833	down		Lmdp004160	Quercetin-3-O-(2'''-O-caffeoyl)sophoroside	Flavonoids	Flavonols	0.162057	0.244202	-1.431	down		Li512111	Isorhamnetin-3-O-(6''-acetylglucoside)	Flavonoids	Flavonols	0.0383169	0.0797722	15.3233	up
Lmhn003799	Feruloylferuloyltartaric acid	Phenolic acids	Phenolic acids	0.00464179	0.0220788	1.50491	up		pmp000266	3β,19α-Dihydroxyolean-12-en-28-oic acid	Terpenoids	Triterpene	0.0182729	0.053805	-1.28427	down		Zmhp001956	6-Hydroxykaempferol-3,6,7-O-triglucoside	Flavonoids	Flavonols	0.110795	0.18393	1.12287	up		Lmsp003655	Dehydrodiconiferyl alcohol-gamma'-O-glucoside*	Phenolic acids	Phenolic acids	0.0225324	0.0548819	-1.26298	down
Lmhn003668	p-Coumaroylsinapoyltartaric acid	Phenolic acids	Phenolic acids	0.000592798	0.00781025	1.33771	up		Lmfn000797	2,3-Di-O-Galloyl-β-D-Glucose	Phenolic acids	Phenolic acids	0.0860613	0.162478	-2.39897	down		MWSmce598	Maltopentaose	Others	Saccharides	0.0516162	0.100121	12.5176	up		Lmmp003443	Dicaffeoylspermine	Alkaloids	Phenolamine	0.0117736	0.0358456	1.28822	up
pmb3000	Chrysoeriol-7-O-(6''-acetyl)glucoside	Flavonoids	Flavones	0.0020167	0.0132908	15.1243	up		Lmsn012480	Fupenzic acid	Terpenoids	Triterpene	0.0122871	0.0430871	-10.2076	down											Lmhp008924	LysoPC 19:3	Lipids	LPC	0.144333	0.218197	-8.91388	down
Cmcp006262	Roxburic Acid	Terpenoids	Triterpene	0.00621216	0.0260387	-1.64643	down		Lmsn011015	1-Oxo-Siaresinolic acid	Terpenoids	Triterpene	0.00135273	0.0151146	-2.48168	down											pmp000587	Luteolin-7-O-(6''-malonyl)glucoside	Flavonoids	Flavones	0.000830502	0.00895988	6.04562	up
pmp000271	1β,2α,3α,19α-Tetrahydroxyurs-12-en-28-oic acid	Terpenoids	Triterpene	0.0004493	0.00649286	-1.69722	down		Lmsn011201	Swinhoeic acid	Terpenoids	Triterpene	0.00135273	0.0151146	-2.48168	down											Lmdp004892	Kaempferol-3-O-(6''-malonyl)galactoside*	Flavonoids	Flavonols	0.000836146	0.00895988	5.58309	up
Smpn009074	2α,3α,19α,23-tetrahydroxy-12-ursen-28-oic acid	Terpenoids	Triterpene	0.00111653	0.0103732	-1.32852	down		Lmmn000214	Solatriose	Others	Saccharides	0.0398916	0.0919606	-1.04799	down											Lmmp003817	Kaempferol-3-O-(6''-malonyl)glucoside*	Flavonoids	Flavonols	0.00206022	0.0139245	5.50489	up
Hmhn007023	2α,3α,19α-Trihydroxyursolic acid	Terpenoids	Triterpene	0.00176167	0.0121211	-1.00916	down		pmp000269	Arjunic Acid	Terpenoids	Triterpene	0.0124389	0.0432398	-1.67518	down											pmb0686	Eriodictyol-7-O-(6''-malonyl)glucoside	Flavonoids	Flavanones	0.00332024	0.0165709	4.28122	up
Cmcp007058	1α,2β,3β,19α-Tetrahydroxyurs-12-en-28-oic acid	Terpenoids	Triterpene	0.00757948	0.0288831	-1.45253	down		Lmmn003398	Kaempferol-3-O-(6''-O-acetyl)glucoside	Flavonoids	Flavonols	0.0265036	0.0692016	17.8926	up											pmb2228	LysoPC 19:0	Lipids	LPC	0.0255508	0.0599292	-2.2395	down
Hmln003398	2α,3α,19α,23-Tetraydroxyurs-12-en-28-oic acid	Terpenoids	Terpene	0.000374006	0.0061069	-1.28069	down		pmb0758	Anisic acid-O-feruloyl glucoside	Phenolic acids	Phenolic acids	0.00301961	0.0195649	-2.96182	down											pmp000589	Quercetin-7-O-(6''-malonyl)glucoside	Flavonoids	Flavonols	0.0007691	0.00866625	5.15802	up
Hmln002199	Quercetin-3-O-(6''-O-acetyl)galactoside	Flavonoids	Flavonols	0.018728	0.0521333	18.6843	up		Lmgp003989	Dicaffeoylshikimic acid	Phenolic acids	Phenolic acids	0.00852996	0.0349287	-1.30995	down											HJAP064	Isorhamnetin-3-O-(6''-malonyl)glucoside	Flavonoids	Flavonols	0.00184029	0.0133208	6.54567	up
pmn001644	Quercetin-3-O-(2''-O-acetyl)glucuronide	Flavonoids	Flavonols	0.0125227	0.0387	14.8634	up		pmb3064	3-O-p-Coumaroylquinic acid-O-glucoside	Phenolic acids	Phenolic acids	0.0561716	0.117382	-12.6519	down											Zmhp005139	Tamarixetin-3-O-(6''-malonyl)glucoside	Flavonoids	Flavonols	0.0151685	0.0425106	6.57819	up
Li512111	Isorhamnetin-3-O-(6''-acetylglucoside)	Flavonoids	Flavonols	0.0206852	0.0553823	16.1315	up		mad2394	Sinapoyl-p-coumaroyltartaric acid	Phenolic acids	Phenolic acids	0.000585844	0.0109249	-2.34369	down											Lmsn007789	Phloretin-4'-O-(6''-Cinnamoyl)glucoside	Flavonoids	Chalcones	0.00372476	0.017607	-4.39852	down
Lmbn001181	Fraxetin-7,8-di-O-glucoside	Lignans and Coumarins	Coumarins	1.22969e-05	0.00141574	-1.63565	down		Lmhn003799	Feruloylferuloyltartaric acid	Phenolic acids	Phenolic acids	0.000300751	0.00772758	2.19701	up											pme0432	Procyanidin A2	Tannins	Proanthocyanidins	0.0221647	0.0546864	-16.1968	down
pmp000587	Luteolin-7-O-(6''-malonyl)glucoside	Flavonoids	Flavones	0.00167951	0.0120255	6.65615	up		Lmhn003668	p-Coumaroylsinapoyltartaric acid	Phenolic acids	Phenolic acids	0.00454972	0.0253701	2.10003	up											mws0047	Apigenin-7-O-neohesperidoside (Rhoifolin)	Flavonoids	Flavones	0.00113049	0.0099647	-1.74611	down
Lmdp004892	Kaempferol-3-O-(6''-malonyl)galactoside*	Flavonoids	Flavonols	0.00649286	0.0264059	6.85325	up		pmb3000	Chrysoeriol-7-O-(6''-acetyl)glucoside	Flavonoids	Flavones	0.00233325	0.0177917	6.45798	up											Lmlp007435	Isosalipurposide-6''-O-p-coumaric acid	Flavonoids	Chalcones	0.0010642	0.00969309	-4.42842	down
Lmmp003817	Kaempferol-3-O-(6''-malonyl)glucoside*	Flavonoids	Flavonols	0.00153221	0.0114811	6.80848	up		Cmcp006262	Roxburic Acid	Terpenoids	Triterpene	0.00192864	0.0165086	-1.42162	down											Lmsn006093	Phloretin-2'-O-(2''-Galloyl)glucoside*	Flavonoids	Chalcones	0.000219354	0.00443989	-2.80493	down
pmb0686	Eriodictyol-7-O-(6''-malonyl)glucoside	Flavonoids	Flavanones	0.00521644	0.0237783	14.6104	up		pmp000271	1β,2α,3α,19α-Tetrahydroxyurs-12-en-28-oic acid	Terpenoids	Triterpene	0.00150167	0.0155604	-1.43178	down											Lmsn005788	Phloretin-4'-O-(6''-Galloyl)glucoside*	Flavonoids	Chalcones	0.000219354	0.00443989	-2.80493	down
pmb2228	LysoPC 19:0	Lipids	LPC	0.0212806	0.0565072	-1.30524	down		Smpn009074	2α,3α,19α,23-tetrahydroxy-12-ursen-28-oic acid	Terpenoids	Triterpene	0.00312106	0.0201033	-1.0292	down											Lmyp004407	Kaempferol-3-O-(2''-p-Coumaroyl)galactoside*	Flavonoids	Flavonols	0.00384514	0.0178524	-1.04827	down
Lmhp009890	LysoPC 20:3	Lipids	LPC	0.000164512	0.00462067	-1.00919	down		Cmcp007058	1α,2β,3β,19α-Tetrahydroxyurs-12-en-28-oic acid	Terpenoids	Triterpene	0.000751328	0.0111594	-1.16875	down											mws1290	Kaempferol-3-O-(6''-p-Coumaroyl)glucoside (Tiliroside)	Flavonoids	Flavonols	0.000276595	0.00512403	-1.2622	down
pmd0147	LysoPC 20:2	Lipids	LPC	0.000870048	0.00924109	-1.03381	down		Hmln002199	Quercetin-3-O-(6''-O-acetyl)galactoside	Flavonoids	Flavonols	0.0152475	0.0486764	18.442	up											Lmyp004318	Kaempferol-3-O-(6''-p-Coumaroyl)galactoside*	Flavonoids	Flavonols	0.00101991	0.00969309	-1.22079	down
pmp000589	Quercetin-7-O-(6''-malonyl)glucoside	Flavonoids	Flavonols	0.00197541	0.0131086	5.54927	up		Li512115	Isochlorogenic acid B*	Phenolic acids	Phenolic acids	0.018279	0.053805	-1.53647	down											Lmln001951	Quercetin-3-O-(6''-O-arabinosyl)glucoside	Flavonoids	Flavonols	0.0422182	0.0851375	-1.79974	down
pmb2979	Hesperetin-7-O-(6''-malonyl)glucoside	Flavonoids	Flavanones	0.0032575	0.0181821	1.01218	up		pmn001382	Isochlorogenic acid A*	Phenolic acids	Phenolic acids	0.00157016	0.0155604	-1.25046	down											Lmyn005006	Eriodictyol-7-O-(6''-O-p-coumaroyl)glucoside	Flavonoids	Flavanones	0.00160097	0.0124481	-1.99936	down
HJAP064	Isorhamnetin-3-O-(6''-malonyl)glucoside	Flavonoids	Flavonols	0.00643683	0.026287	6.91014	up		MWSmce346	1,3-O-Dicaffeoylquinic Acid (Cynarin)	Phenolic acids	Phenolic acids	8.15858e-05	0.0045839	-1.06363	down											Lmsn005430	3-Hydroxyphloretin-4'-O-(2''-O-galloyl)glucoside	Flavonoids	Chalcones	0.018859	0.048919	-2.26595	down
Zmhp005139	Tamarixetin-3-O-(6''-malonyl)glucoside	Flavonoids	Flavonols	0.00431897	0.0210886	9.15944	up		pmn001384	Isochlorogenic acid C*	Phenolic acids	Phenolic acids	0.0538858	0.113964	-1.40084	down											pmp001080	Diosmetin-7-O-Neohesperidoside (Neodiosmin)	Flavonoids	Flavones	0.0233101	0.0562427	-2.40643	down
Lmsn007789	Phloretin-4'-O-(6''-Cinnamoyl)glucoside	Flavonoids	Chalcones	7.34628e-05	0.00343158	-3.71469	down		Lmsn008212	2α,3β,19α-Trihydroxyurs-12-en-23,28-dioic acid	Terpenoids	Triterpene	0.00551467	0.0283501	-1.48917	down											mws1661	Diosmetin-7-O-rutinoside (Diosmin)	Flavonoids	Flavones	0.000505134	0.00702853	-1.95094	down
mws0047	Apigenin-7-O-neohesperidoside (Rhoifolin)	Flavonoids	Flavones	0.00399734	0.0204647	-1.07228	down		pmn001644	Quercetin-3-O-(2''-O-acetyl)glucuronide	Flavonoids	Flavonols	0.0287108	0.0720497	14.6399	up											Lmsn006905	Phloretin-4'-O-(6''-Feruloyl)glucoside	Flavonoids	Chalcones	7.31875e-06	0.00198333	-4.27561	down
Lmlp007435	Isosalipurposide-6''-O-p-coumaric acid	Flavonoids	Chalcones	0.000452513	0.00649286	-4.19592	down		Li512111	Isorhamnetin-3-O-(6''-acetylglucoside)	Flavonoids	Flavonols	0.0107349	0.0395695	15.3678	up											MWSHY0199	Quercetin-3-O-(6''-O-galloyl)galactoside	Flavonoids	Flavonols	0.121533	0.19113	1.15183	up
Lmsn006093	Phloretin-2'-O-(2''-Galloyl)glucoside*	Flavonoids	Chalcones	0.00538394	0.0238485	-3.54282	down		Zmcn005156	4,5-O-Dicaffeoylquinic Acid Methyl Ester	Phenolic acids	Phenolic acids	0.0503657	0.108741	-1.08753	down											Zmdp003457	Myricetin-3-O-galactoside-3'-O-rhamnoside	Flavonoids	Flavonols	0.00385469	0.0178524	3.33912	up
Lmsn005788	Phloretin-4'-O-(6''-Galloyl)glucoside*	Flavonoids	Chalcones	0.00538394	0.0238485	-3.54282	down		pmp000587	Luteolin-7-O-(6''-malonyl)glucoside	Flavonoids	Flavones	0.00585916	0.0286419	6.66729	up											Zmcp002666	Quercetin-3,7-Di-O-glucoside	Flavonoids	Flavonols	0.00075327	0.00863845	-1.138	down
Lmyp004318	Kaempferol-3-O-(6''-p-Coumaroyl)galactoside*	Flavonoids	Flavonols	0.00140757	0.0110338	-1.1431	down		Lmdp004892	Kaempferol-3-O-(6''-malonyl)galactoside*	Flavonoids	Flavonols	0.00490063	0.0262267	6.21298	up											pmp001311	6-Hydroxykaempferol-7,6-O-Diglucoside	Flavonoids	Flavonols	0.000321118	0.00551065	-1.0404	down
mws1073	Apigenin-6,8-di-C-glucoside (Vicenin-2)	Flavonoids	Flavones	0.00555266	0.0242016	-1.73726	down		Lmmp003817	Kaempferol-3-O-(6''-malonyl)glucoside*	Flavonoids	Flavonols	0.00871289	0.0352052	6.43849	up											pmb0618	Hesperetin-8-C-glucoside-3'-O-glucoside	Flavonoids	Flavonols	0.00684924	0.025377	-1.07198	down
Lmln001951	Quercetin-3-O-(6''-O-arabinosyl)glucoside	Flavonoids	Flavonols	0.0606808	0.115653	-2.47569	down		pmb0686	Eriodictyol-7-O-(6''-malonyl)glucoside	Flavonoids	Flavanones	0.00355065	0.0215693	13.7986	up											Smpp009887	3-O-trans-p-coumaroylrotundic acid	Terpenoids	Triterpene	0.0250536	0.0588893	-1.27621	down
Lmyn005006	Eriodictyol-7-O-(6''-O-p-coumaroyl)glucoside	Flavonoids	Flavanones	0.00539578	0.0238485	-1.99512	down		pmb2228	LysoPC 19:0	Lipids	LPC	2.88556e-05	0.00225692	-3.49119	down											Lmgp005868	Chrysoeriol-7-O-(6''-feruloyl)glucoside	Flavonoids	Flavones	0.0153351	0.0427582	12.6292	up
Lmqn008369	PI(18:2/0:0)	Lipids	Glycerol ester	0.00219887	0.0141504	-2.9104	down		pmp000589	Quercetin-7-O-(6''-malonyl)glucoside	Flavonoids	Flavonols	0.0300576	0.0746329	4.85157	up											Lmgp004959	Tricin-7-O-neohesperidoside	Flavonoids	Flavones	0.00396689	0.0181415	-1.22225	down
Lmmn011209	3-O-p-Coumaroyloleanolic acid	Terpenoids	Triterpene	0.0264134	0.0653762	-7.30699	down		Lmtn004273	Prupersin D	Phenolic acids	Phenolic acids	0.017776	0.0532326	-12.4698	down											Lmsp003252	Isorhamnetin-3-O-sophoroside	Flavonoids	Flavonols	0.00318905	0.0165709	-1.07842	down
Lmsn005430	3-Hydroxyphloretin-4'-O-(2''-O-galloyl)glucoside	Flavonoids	Chalcones	0.0127965	0.0391722	-1.98472	down		pma0702	N1,N8-Bis(sinapoyl)spermidine	Alkaloids	Phenolamine	0.109927	0.195067	-1.14032	down											Lmsn007010	Phloretin-4'-O-(6''-Galloyl)glucoside+Salicyloyl	Flavonoids	Chalcones	0.00422862	0.0190105	-9.77737	down
pmp001080	Diosmetin-7-O-Neohesperidoside (Neodiosmin)	Flavonoids	Flavones	0.0152008	0.0443797	-1.33052	down		HJAP064	Isorhamnetin-3-O-(6''-malonyl)glucoside	Flavonoids	Flavonols	0.000526844	0.0106832	6.40998	up											pmb0709	Quercetin-7-O-(6''-malonyl)glucosyl-5-O-glucoside	Flavonoids	Flavonols	0.0315953	0.0697649	6.56233	up
mws1661	Diosmetin-7-O-rutinoside (Diosmin)	Flavonoids	Flavones	0.00856096	0.031219	-1.48784	down		Zmhp005139	Tamarixetin-3-O-(6''-malonyl)glucoside	Flavonoids	Flavonols	0.00087528	0.0118492	6.86962	up											pmb0660	Isoorientin-7-O-(6''-p-coumaroyl)glucoside	Flavonoids	Flavones	0.000381188	0.00612703	-1.03194	down
Lmsn006905	Phloretin-4'-O-(6''-Feruloyl)glucoside	Flavonoids	Chalcones	0.00141427	0.0110338	-4.68999	down		Lmsn007789	Phloretin-4'-O-(6''-Cinnamoyl)glucoside	Flavonoids	Chalcones	0.00185227	0.0165086	-4.94996	down											HJAP127	Quercetin-3-O-(2''-O-Rhamnosyl)rutinoside	Flavonoids	Flavonols	0.00104534	0.00969309	-1.03431	down
MWSHY0142	Quercetin-3-O-(2''-O-galloyl)galactoside	Flavonoids	Flavonols	0.0884872	0.15551	-1.10319	down		mws0047	Apigenin-7-O-neohesperidoside (Rhoifolin)	Flavonoids	Flavones	0.0145117	0.0470126	-1.6072	down											Zmcn004206	kaempferol-3-caffeoyldiglucoside	Flavonoids	Flavonols	0.0225168	0.0548819	-1.3511	down
Smpp012073	Jacoumaric Acid	Terpenoids	Triterpene	0.0165676	0.0468514	-1.08264	down		Lmlp007435	Isosalipurposide-6''-O-p-coumaric acid	Flavonoids	Chalcones	0.00202398	0.0165392	-5.19677	down											Zmhp002640	6-Hydroxykaempferol-3-O-Rutinoside-6-O-glucoside	Flavonoids	Flavonols	0.00151113	0.0119906	-1.02488	down
Zmdp003457	Myricetin-3-O-galactoside-3'-O-rhamnoside	Flavonoids	Flavonols	0.00015645	0.00462067	4.77516	up		Lmsn006093	Phloretin-2'-O-(2''-Galloyl)glucoside*	Flavonoids	Chalcones	0.0172868	0.0525806	-2.18302	down											Lmsp002982	Quercetin-3-O-sophoroside-7-O-rhamnoside	Flavonoids	Flavonols	0.00815777	0.0281276	-1.00872	down
Zmcp002666	Quercetin-3,7-Di-O-glucoside	Flavonoids	Flavonols	0.000456993	0.00649286	-1.66263	down		Lmsn005788	Phloretin-4'-O-(6''-Galloyl)glucoside*	Flavonoids	Chalcones	0.0172868	0.0525806	-2.18302	down											HJAP023	Kaempferol-6,8-di-C-glucoside-7-O-glucoside	Flavonoids	Flavonols	0.00116088	0.0100702	-1.15783	down
pmp001311	6-Hydroxykaempferol-7,6-O-Diglucoside	Flavonoids	Flavonols	0.0188184	0.0522522	-1.45014	down		Hmjn004446	Luteolin-7-O-(6''-caffeoyl)rhamnoside	Flavonoids	Flavones	0.0093994	0.0364977	-1.01496	down											Lmdp004160	Quercetin-3-O-(2'''-O-caffeoyl)sophoroside	Flavonoids	Flavonols	0.0225453	0.0548819	-1.72305	down
pmb0618	Hesperetin-8-C-glucoside-3'-O-glucoside	Flavonoids	Flavonols	0.0143832	0.0427753	-1.43739	down		Lmln001951	Quercetin-3-O-(6''-O-arabinosyl)glucoside	Flavonoids	Flavonols	1.93176e-05	0.00192298	-2.05346	down											Lmwp005248	Kaempferol-3-O-(6'''-p-Coumaroyl)glucosyl-(1→2)-Glucoside-7-O-Rhamnoside	Flavonoids	Flavonols	0.0335888	0.0725544	-2.04623	down
Smpp009887	3-O-trans-p-coumaroylrotundic acid	Terpenoids	Triterpene	0.00629204	0.0262513	-14.1675	down		Lmyn005006	Eriodictyol-7-O-(6''-O-p-coumaroyl)glucoside	Flavonoids	Flavanones	0.0103559	0.0391784	-2.45018	down
Lmgp005868	Chrysoeriol-7-O-(6''-feruloyl)glucoside	Flavonoids	Flavones	0.0025137	0.0158519	12.3887	up		Lmmn011209	3-O-p-Coumaroyloleanolic acid	Terpenoids	Triterpene	0.0310388	0.0762051	8.34966	up
Lmgp004959	Tricin-7-O-neohesperidoside	Flavonoids	Flavones	0.0278234	0.0677923	-1.43046	down		Lmsn005430	3-Hydroxyphloretin-4'-O-(2''-O-galloyl)glucoside	Flavonoids	Chalcones	0.0169285	0.0522162	-2.66701	down
Lmhp002800	2'-Hydoxy-5-methoxyGenistein-4',7-O-diglucoside	Flavonoids	Isoflavones	0.0759172	0.13796	-1.6152	down		pmp001080	Diosmetin-7-O-Neohesperidoside (Neodiosmin)	Flavonoids	Flavones	0.00666309	0.0305275	-1.58267	down
Hmgp001888	Patuletin-3-O-rutinoside	Flavonoids	Flavonols	0.0393936	0.0861933	-1.36638	down		mws1661	Diosmetin-7-O-rutinoside (Diosmin)	Flavonoids	Flavones	0.00633103	0.0300706	-1.67387	down
Hmgp002080	Patuletin-7-O-rutinoside	Flavonoids	Flavonols	0.0393936	0.0861933	-1.36638	down		Zmgp002917	Okanin-4'-O-glucosyl-O-glucoside	Flavonoids	Chalcones	0.0276254	0.0700226	-1.30137	down
Smpp010139	3-O-Trans-feruloyl euscaphic acid	Terpenoids	Triterpene	0.00340659	0.0187277	-1.04661	down		Lmsn006905	Phloretin-4'-O-(6''-Feruloyl)glucoside	Flavonoids	Chalcones	0.0022816	0.0176506	-13.3149	down
Lmgn002250	Dicaffeoylquinic acid-O-glucoside	Phenolic acids	Phenolic acids	0.000350083	0.00598423	-1.21184	down		Zmdp003457	Myricetin-3-O-galactoside-3'-O-rhamnoside	Flavonoids	Flavonols	0.0732992	0.143326	3.92871	up
Lmsn007010	Phloretin-4'-O-(6''-Galloyl)glucoside+Salicyloyl	Flavonoids	Chalcones	0.00140285	0.0110338	-9.31147	down		Smpp009887	3-O-trans-p-coumaroylrotundic acid	Terpenoids	Triterpene	0.00686171	0.0306676	-2.076	down
pmb0709	Quercetin-7-O-(6''-malonyl)glucosyl-5-O-glucoside	Flavonoids	Flavonols	0.00597326	0.0254674	12.2083	up		Lmgp005868	Chrysoeriol-7-O-(6''-feruloyl)glucoside	Flavonoids	Flavones	0.0042048	0.0242168	12.6631	up
pmb0660	Isoorientin-7-O-(6''-p-coumaroyl)glucoside	Flavonoids	Flavones	0.00641142	0.026287	-1.64101	down		Lmsp003252	Isorhamnetin-3-O-sophoroside	Flavonoids	Flavonols	0.0110202	0.0400899	-1.37624	down
Zmcn004206	kaempferol-3-caffeoyldiglucoside	Flavonoids	Flavonols	0.00290375	0.0172647	-1.41967	down		Lmgn002250	Dicaffeoylquinic acid-O-glucoside	Phenolic acids	Phenolic acids	7.53116e-05	0.00458145	-1.04191	down
Lmqp002170	Kaempferol-3-O-sophorotrioside	Flavonoids	Flavonols	0.00514766	0.0235882	-1.34031	down		pmb0709	Quercetin-7-O-(6''-malonyl)glucosyl-5-O-glucoside	Flavonoids	Flavonols	0.018042	0.0536848	6.12513	up
Lssp210052	Quercetin-3-rutinoside-7-galactoside	Flavonoids	Other Flavonoids	6.11373e-05	0.00328863	-1.54481	down		HJAP127	Quercetin-3-O-(2''-O-Rhamnosyl)rutinoside	Flavonoids	Flavonols	0.00439499	0.0248068	-1.24543	down
Zmhp002640	6-Hydroxykaempferol-3-O-Rutinoside-6-O-glucoside	Flavonoids	Flavonols	1.79268e-08	1.9612e-05	-1.39546	down		Lmmp002755	Quercetin-7-O-rutinoside-4'-O-glucoside	Flavonoids	Flavonols	0.0384394	0.0904733	-1.04855	down
Lmsp002982	Quercetin-3-O-sophoroside-7-O-rhamnoside	Flavonoids	Flavonols	8.38084e-05	0.00360181	-1.53629	down		Zmhp002640	6-Hydroxykaempferol-3-O-Rutinoside-6-O-glucoside	Flavonoids	Flavonols	0.00566455	0.0285857	-1.08008	down
HJAP023	Kaempferol-6,8-di-C-glucoside-7-O-glucoside	Flavonoids	Flavonols	0.0383669	0.0846237	-1.49114	down		Lmdp004160	Quercetin-3-O-(2'''-O-caffeoyl)sophoroside	Flavonoids	Flavonols	0.00600979	0.02899	-1.82548	down
Lmdp004160	Quercetin-3-O-(2'''-O-caffeoyl)sophoroside	Flavonoids	Flavonols	0.0441742	0.0926736	-1.81999	down
pmp001312	6-Hydroxykaempferol-3,7,6-O-triglycoside	Flavonoids	Flavonols	0.0499422	0.100992	-1.23456	down

## Sheet: Table S3
Table S3. Overview of the transcriptome sequencing.
	Sample	Raw Reads	Clean Reads	Clean Base(G)	Error Rate(%)	Q20(%)	Q30(%)	GC Content(%)
-5℃/CT	A-1	51783834	44084674	6.61	0.03	97.75	93.84	45.67
	A-2	58287620	50488688	7.57	0.03	97.44	93.34	45.48
	A-3	47920406	43572724	6.54	0.03	97.67	93.41	45.61
-20℃/CT	D-1	50109384	46976190	7.05	0.03	96.84	91.5	45.52
	D-2	48845114	43863820	6.58	0.03	97.39	92.73	45.33
	D-3	52770098	46309394	6.95	0.03	97.74	93.73	44.95
-25℃/CT	E-1	43719348	39179710	5.88	0.03	97.4	92.8	45.36
	E-2	47858904	41901200	6.29	0.03	97.4	93.18	45.51
	E-3	51348790	41310768	6.2	0.03	97.69	93.68	45.63
-30℃/CT	F-1	49797152	44153452	6.62	0.03	97.33	92.67	46.02
	F-2	44279472	39849310	5.98	0.03	97.49	93.01	45.85
	F-3	47450302	44236516	6.64	0.03	97.4	92.77	45.75
-5℃/CS	G-1	47383956	43740638	6.56	0.03	97.19	92.34	45.7
	G-2	48598148	45930270	6.89	0.03	97.25	92.42	45.62
	G-3	45974094	43312562	6.5	0.03	97.5	93.01	45.39
-20℃/CS	K-1	49374256	43899096	6.58	0.03	97.51	93.06	45.74
	K-2	48645620	43427364	6.51	0.03	97.18	92.27	45.81
	K-3	48562798	44165130	6.62	0.03	97.39	92.7	45.71
-25℃/CS	L-1	46710774	43121292	6.47	0.03	97.42	92.82	45.48
	L-2	49129640	46606674	6.99	0.03	97.43	92.77	45.91
	L-3	48377726	44781432	6.72	0.03	97.21	92.29	45.73
-30℃/CS	M-1	84063356	78889682	11.83	0.03	97.7	93.56	45.44
	M-2	49239256	45954472	6.89	0.03	97.23	92.39	45.69
	M-3	47421264	43809296	6.57	0.03	97.48	92.87	45.14
	total		1093564354

## Sheet: Table S4
Table S4. Gene expression profiles of CT and CS peach branch samples treated at different temperature for 12 h.
	-5℃/CT			-20℃/CT			-25℃/CT			-30℃/CT			-5℃/CS			-20℃/CS			-25℃/CS			-30℃/CS			-5℃/CT			-20℃/CT			-25℃/CT			-30℃/CT			-5℃/CS			-20℃/CS			-25℃/CS			-30℃/CS
ID	A-1_fpkm	A-2_fpkm	A-3_fpkm	D-1_fpkm	D-2_fpkm	D-3_fpkm	E-1_fpkm	E-2_fpkm	E-3_fpkm	F-1_fpkm	F-2_fpkm	F-3_fpkm	G-1_fpkm	G-2_fpkm	G-3_fpkm	K-1_fpkm	K-2_fpkm	K-3_fpkm	L-1_fpkm	L-2_fpkm	L-3_fpkm	M-1_fpkm	M-2_fpkm	M-3_fpkm	A-1_count	A-2_count	A-3_count	D-1_count	D-2_count	D-3_count	E-1_count	E-2_count	E-3_count	F-1_count	F-2_count	F-3_count	G-1_count	G-2_count	G-3_count	K-1_count	K-2_count	K-3_count	L-1_count	L-2_count	L-3_count	M-1_count	M-2_count	M-3_count	chr
Prupe.1G000100_v2.0.a1	13.58	10.19	6.53	7.05	11.15	9.64	12.86	12.89	12.03	6.76	8.18	4.31	11.18	12.59	13.24	8.26	10.58	10.86	14.31	11	14.32	9.79	9.36	10.53	574	493	281	322	466	426	484	516	474	287	313	185	480	569	564	355	447	468	603	502	628	757	420	449	Pp01
Prupe.1G000200_v2.0.a1	0.36	0.11	0.24	0	0.37	0.81	0.81	0.13	0.52	0	0.67	0	0.12	0.45	0.84	0.12	0	0.12	0	0	0	0.2	0.23	0	3	1	2	0	3	7	6	1	4	0	5	0	1	4	7	1	0	1	0	0	0	3	2	0	Pp01
Prupe.1G000300_v2.0.a1	8.02	9.44	9.12	8.79	8.05	8.04	8.33	9.18	9.08	5.31	5.61	6.66	9.86	9.45	10.4	7	7.67	7.61	9.23	8.6	9.13	6.95	7.75	8.14	477	642	552	565	473	500	441	517	503	317	302	402	595	601	623	423	456	461	547	552	563	756	489	488	Pp01
Prupe.1G000400_v2.0.a1	24.12	22.46	21.97	41.07	38.09	40.53	26.65	25.06	25.99	36.12	38.31	35.75	20.74	22.41	23.47	40.31	41.52	38.73	28.73	26.81	24.36	39.61	39.86	47.12	1120	1193	1039	2062	1749	1968	1102	1102	1125	1685	1610	1685	978	1113	1098	1903	1927	1833	1330	1344	1173	3364	1965	2206	Pp01
Prupe.1G000500_v2.0.a1	7.23	6.96	5.47	43.14	46.3	45.17	11.44	10.44	12.1	21.4	20.27	16.63	9.34	8.41	9.32	31.62	48.29	38.05	12.81	12.72	9.98	24.32	21.18	23.46	218	240	168	1406	1380	1424	307	298	340	648	553	509	286	271	283	969	1455	1169	385	414	312	1341	678	713	Pp01
Prupe.1G000600_v2.0.a1	76.14	80.21	72.33	91.44	81.44	84.73	83.22	78.53	76.65	68	72.69	75.99	73.83	76.86	69.32	76.41	76.06	73.86	78.92	71.06	76.96	75.57	72.1	75.42	2874	3463	2780	3731	3039	3344	2797	2807	2697	2578	2483	2911	2829	3102	2636	2932	2869	2841	2969	2895	3012	5216	2889	2870	Pp01
Prupe.1G000700_v2.0.a1	17.2	19.72	15.82	18.43	17.61	16.28	19.11	20.03	20.23	17.43	18.54	17.14	17.26	18.35	20.87	16.76	19.4	17.75	18.36	18.13	16.82	18.36	18.08	18.04	1060	1390	993	1228	1073	1049	1049	1169	1162	1079	1034	1072	1080	1209	1296	1050	1195	1115	1128	1206	1075	2069	1183	1121	Pp01
Prupe.1G000800_v2.0.a1	9.34	8.62	7.8	8.66	11.29	11.82	9.26	7.84	9.1	7.33	7.97	6.64	9.64	10.61	9.69	9.38	8.92	10.25	8.8	8.67	8.46	8.78	8.87	10.47	708	748	602	710	846	937	625	563	643	558	547	511	742	860	740	723	676	792	665	710	665	1218	714	800	Pp01
Prupe.1G000900_v2.0.a1	3.11	3.71	2.91	1.81	1.9	1.9	2.56	2.35	2.48	1.93	1.66	1.78	5.2	4.5	4.57	4.57	3.89	3.94	5.55	4.6	4.6	2.97	4.27	3.46	172	235	164	108	104	110	126	123	128	107	83	100	292	266	255	257	215	222	306	275	264	301	251	193	Pp01
Prupe.1G001000_v2.0.a1	30.98	29.03	19.5	28.35	38.99	40.32	29.48	32.31	28.55	26.56	28.25	23.58	27.93	29.36	32.02	36.14	40.29	39.22	28.04	28.34	28.97	39.03	35.13	38.12	2181	2338	1398	2158	2714	2968	1848	2154	1874	1878	1800	1685	1996	2210	2271	2587	2835	2814	1968	2154	2115	5025	2626	2706	Pp01
Prupe.1G001100_v2.0.a1	13.19	14.01	10.93	6.99	7.21	6.69	14.43	15.5	14.38	4.42	4.08	4.5	14.8	15.61	14.99	7.45	8.91	8.65	14.56	15.46	13.74	9.37	8.59	7.47	690	838	582	395	373	366	672	768	701	232	193	239	786	873	790	396	466	461	759	873	745	896	477	394	Pp01
Prupe.1G001200_v2.0.a1	49.02	48.88	37.64	38.57	40.31	41.64	48.29	44.51	43.06	30.39	35.39	31.47	47.28	46.35	45.42	36.44	36.99	34.52	43.46	38.97	39.59	33.57	33.35	35.09	1728	1971	1351	1470	1405	1535	1516	1486	1415	1076	1129	1126	1692	1747	1613	1306	1303	1240	1527	1483	1447	2164	1248	1247	Pp01
Prupe.1G001300_v2.0.a1	37.87	32.89	28.45	37.8	41.1	40.92	34.91	35.32	33.44	43.89	41.77	37.02	29.11	32.63	31.06	36.87	37.95	37.32	30.44	30.32	28.95	38.24	38.91	37.59	1634	1623	1250	1763	1753	1846	1341	1443	1345	1902	1631	1621	1275	1505	1350	1617	1636	1641	1309	1412	1295	3017	1782	1635	Pp01
Prupe.1G001400_v2.0.a1	0.08	0.04	0	0	0	0	0.17	0.05	0.05	0.1	0.23	0.03	0	0.05	0.05	0.05	0.03	0.05	0.05	0.12	0.07	0	0.1	0.1	3	2	0	0	0	0	6	2	2	4	8	1	0	2	2	2	1	2	2	5	3	0	4	4	Pp01
Prupe.1G001600_v2.0.a1	0.25	0.07	0.04	0.29	0.02	0.06	0.09	0.15	0.15	0.1	0.16	0.1	0.24	0.19	0.1	0.2	0.43	0.18	0.33	0.4	0.3	0.12	0.16	0.16	12	4	2	15	1	3	4	7	7	5	7	5	12	10	5	10	21	9	16	21	15	11	8	8	Pp01
Prupe.1G001700_v2.0.a1	2.4	2.1	1.45	1.2	1.77	2.21	1.04	0.68	0.59	1.01	1.33	1.09	2.27	0.78	2.2	3.72	3.51	2.72	2.22	3.51	1.87	2.57	2.87	4.3	26	26	16	14	19	25	10	7	6	11	13	12	25	9	24	41	38	30	24	41	21	51	33	47	Pp01
Prupe.1G001800_v2.0.a1	15.57	14.87	14.55	23.58	19.38	21.81	8.48	8.93	8.87	13.67	14.72	14.72	16.9	15.64	17.03	17.43	17.55	19.26	9.33	7.89	9.84	13.05	12.58	15.78	499	545	475	817	614	731	242	271	265	440	427	479	550	536	550	568	562	629	298	273	327	765	428	510	Pp01
Prupe.1G001900_v2.0.a1	0	0	0	0	0	0	0	0.09	0	0	0.18	0	0	0	0	0.08	0	0	0	0	0	0	0	0	0	0	0	0	0	0	0	1	0	0	2	0	0	0	0	1	0	0	0	0	0	0	0	0	Pp01
Prupe.1G002000_v2.0.a1	0	0	0	0	0	0.14	0	0	0	0	0.16	0	0	0	0	0	0	0	0	0	0.57	0	0	0	0	0	0	0	0	1	0	0	0	0	1	0	0	0	0	0	0	0	0	0	4	0	0	0	Pp01
Prupe.1G002100_v2.0.a1	9.39	9.12	7.35	4.95	7.09	6.75	8.77	10.34	9.78	5.3	4.58	5.19	8.3	10	9.98	5.79	4.98	6.98	11.11	10.03	9.41	5.02	5.67	6.07	351	390	280	200	262	264	292	366	341	199	155	197	315	400	376	220	186	266	414	405	365	343	225	229	Pp01
Prupe.1G002200_v2.0.a1	1.66	1.99	0.96	0.91	0.62	1.06	0.34	1.49	0.26	0.37	0.14	0.12	1.51	1.89	2.38	1.15	1.9	0.66	1.54	1.54	1.01	0.4	0.46	0.55	27	37	16	16	10	18	5	23	4	6	2	2	25	33	39	19	31	11	25	27	17	12	8	9	Pp01
Prupe.1G002300_v2.0.a1	4.27	6.18	4.35	4.24	6.19	5.59	4.74	5.05	4.34	3.15	3.32	3.17	5.91	6.06	5.38	5.4	6.1	5.29	4.8	5.79	4.8	4.24	4.36	4.48	303	501	314	325	434	414	299	339	287	224	213	228	425	459	384	389	432	382	339	443	353	550	328	320	Pp01
Prupe.1G002400_v2.0.a1	13.08	13.92	8.43	18.7	24.5	27.37	15.82	16.6	16.11	29.57	31.65	24.17	11.92	13.34	12.8	22.63	25.04	24.32	17.32	15.61	17.67	31.52	32.31	32.71	506	616	332	782	937	1107	545	608	581	1149	1108	949	468	552	499	890	968	959	668	652	709	2230	1327	1276	Pp01
Prupe.1G002500_v2.0.a1	262.11	289.97	291.65	618.04	564.59	528.77	263.61	255.7	256.47	755.95	754.66	791.48	279.73	288.66	290.75	518.79	552.68	515.79	260.68	274.12	276.87	701.92	678.98	643.58	9477	11992	10737	24156	20181	19990	8487	8755	8644	27452	24693	29043	10267	11159	10590	19068	19969	19004	9394	10698	10380	46407	26062	23459	Pp01
Prupe.1G002600_v2.0.a1	0	0	0	0	0	0	0	0	0	0	0	0	0.06	0	0	0.06	0	0	0	0	0.15	0.03	0	0	0	0	0	0	0	0	0	0	0	0	0	0	2	0	0	2	0	0	0	0	5	2	0	0	Pp01
Prupe.1G002700_v2.0.a1	26.89	27.71	21.06	16.76	19.54	19.34	25.76	27.22	28.05	14	15.03	14.18	25.27	28.05	26.87	18.15	19.5	19.75	24.72	26.73	24.24	18.05	18.04	18.43	2197	2589	1752	1480	1578	1652	1874	2106	2136	1149	1111	1176	2096	2450	2211	1507	1592	1644	2013	2357	2053	2697	1565	1518	Pp01
Prupe.1G002800_v2.0.a1	17.2	15	13.29	16.23	21.27	21.61	23.08	26.49	24.88	25.95	28.06	19.98	16.8	17.77	16.53	22.65	25.76	22.7	27.59	31.94	28.14	29.26	30.11	30.16	1186	1183	933	1210	1450	1558	1417	1730	1599	1797	1751	1398	1176	1310	1148	1588	1775	1595	1896	2377	2012	3689	2204	2097	Pp01
Prupe.1G002900_v2.0.a1	7.31	8.68	8.12	8.24	6.68	7.85	7.62	6.25	8.17	5.83	5.35	5.96	26.76	25.58	28.41	16.02	14.69	15.4	9.5	9.26	9.9	14.87	12.72	13.03	237	322	268	289	214	266	220	192	247	190	157	196	881	887	928	528	476	509	307	324	333	882	438	426	Pp01
Prupe.1G003000_v2.0.a1	13.53	13.62	13.99	9.36	9.44	10.21	14.36	15.6	18.08	8.13	9.49	10.1	79.19	69.5	61.94	52.39	52.06	47.41	38.09	35.11	43.27	33.8	41.16	35.17	416	479	438	311	287	328	393	454	518	251	264	315	2471	2284	1918	1637	1599	1485	1167	1165	1379	1900	1343	1090	Pp01
Prupe.1G003100_v2.0.a1	9.1	8.12	8.66	6.05	6.82	7.72	8.34	7.89	7.86	6.51	6.54	5.4	10.62	10.55	10.87	10.1	10.37	8.53	8.47	9.64	9.06	7.07	6.39	6.53	440	449	426	316	326	390	359	361	354	316	286	265	521	545	529	496	501	420	408	503	454	625	328	318	Pp01
Prupe.1G003200_v2.0.a1	17.59	14.07	13.22	12.91	18.49	17.84	17.51	16.03	14.68	12.6	13.39	11	13.25	14.66	14.83	15.03	13.71	14.82	12.97	14.22	14.55	13.05	12.43	12.97	1278	1169	978	1014	1328	1355	1133	1103	994	919	880	811	977	1139	1085	1110	995	1097	939	1115	1096	1733	959	950	Pp01
Prupe.1G003300_v2.0.a1	218.39	221.94	221.29	234.36	259.23	271.73	220.64	222.79	213.13	278.15	283.29	274.38	184.3	178.43	180.43	212.45	215.56	215.5	174.64	175.46	174.83	210.83	213.72	218.88	9015	10479	9301	10458	10579	11728	8110	8709	8201	11532	10583	11495	7723	7875	7503	8915	8892	9065	7185	7818	7483	15914	9366	9109	Pp01
Prupe.1G003400_v2.0.a1	3.74	3.74	4.64	6.05	4.54	4.19	4.56	4.45	4.3	4.76	4.1	3.97	4.26	3.9	5.01	4.23	3.26	3.48	4.26	3.98	3.63	4.04	4.23	3.52	140	160	177	245	168	164	152	158	150	179	139	151	162	156	189	161	122	133	159	161	141	277	168	133	Pp01
Prupe.1G003500_v2.0.a1	0	0	0.04	0.07	0.03	0	0.06	0.2	0.18	0.17	0.03	0.35	0	0	0.03	0.06	0.01	0.04	0.14	0.16	0.16	0.19	0.11	0.17	0	0	3	5	2	0	4	13	12	12	2	25	0	0	2	4	1	3	10	12	12	24	8	12	Pp01
Prupe.1G003600_v2.0.a1	17.37	17.27	17.43	20.56	16.77	20.02	15.42	15.03	16.66	20.46	19.89	25.9	14.72	13.35	13.71	18.61	17.64	17.13	13.82	14.31	14.66	18.54	19.64	21.01	415	472	424	531	396	500	328	340	371	491	430	628	357	341	330	452	421	417	329	369	363	810	498	506	Pp01
Prupe.1G003700_v2.0.a1	0.41	0.27	0.91	0.95	0.31	0.59	1.62	0.44	1.33	0.21	0.11	0.41	1.02	0.96	1.33	0.3	1.14	0.2	0.62	0.48	1.39	0.85	0.29	0.41	4	3	9	10	3	6	14	4	12	2	1	4	10	10	13	3	11	2	6	5	14	15	3	4	Pp01
Prupe.1G003800_v2.0.a1	15.55	22.97	25.28	30.76	23.87	17.78	16.86	16.23	12.08	16.2	17.38	14.62	20.6	23.07	28.04	27.61	25.04	21.75	16.14	18.55	18.62	19.75	18.02	21.45	87	147	144	186	132	104	84	86	63	91	88	83	117	138	158	157	140	124	90	112	108	202	107	121	Pp01
Prupe.1G003900_v2.0.a1	29.43	30.33	24.91	19.25	21.93	23.84	27.87	28.75	17.84	16.34	14.38	16.17	29.91	28.24	29.1	27.38	27.74	30.22	28.42	27.92	26	29.21	23.37	27.88	536	632	462	379	395	454	452	496	303	299	237	299	553	550	534	507	505	561	516	549	491	973	452	512	Pp01
Prupe.1G004000_v2.0.a1	1.5	2.39	3.19	3.86	2.97	2.12	0.29	0.87	1.49	2.88	2.85	2.9	2.24	2.75	1.64	3.35	3.41	4.05	2.33	1.39	2.39	3.75	2.82	2.4	29	53	63	81	57	43	5	16	27	56	50	57	44	57	32	66	66	80	45	29	48	133	58	47	Pp01
Prupe.1G004100_v2.0.a1	0	0	0	0	0	0	0	0	0	0	0	0	0	0.02	0	0	0	0	0	0	0	0	0	0.02	0	0	0	0	0	0	0	0	0	0	0	0	0	1	0	0	0	0	0	0	0	0	0	1	Pp01
Prupe.1G004200_v2.0.a1	0	0.16	0.04	0	0	0	0	0	0	0	0	0	0	0	0	0	0	0.04	0	0.21	0	0.02	0	0.09	0	4	1	0	0	0	0	0	0	0	0	0	0	0	0	0	0	1	0	5	0	1	0	2	Pp01
Prupe.1G004300_v2.0.a1	4.68	8.29	4.66	2.72	1.88	1.72	7.35	4.75	6.76	4.96	3.32	1.42	0	0.06	0	0.18	0	0.06	0.24	0.44	0.58	0.03	0.06	0.24	78	158	79	49	31	30	109	75	105	83	50	24	0	1	0	3	0	1	4	8	10	1	1	4	Pp01
Prupe.1G004400_v2.0.a1	15.65	13.99	9.11	18.98	24.33	23.34	14.72	14.4	15.33	20.07	21.62	18.95	14.96	15.44	16.23	26.55	28.84	26.19	16.2	15.19	16.37	27.69	26.66	27.89	978	1000	580	1282	1503	1525	819	852	893	1260	1223	1202	949	1032	1022	1687	1801	1668	1009	1025	1061	3164	1769	1757	Pp01
Prupe.1G004500_v2.0.a1	111.47	108.92	77.4	99.06	112.75	117.48	116.62	124.51	114.63	82.32	91.92	85.47	83.56	86.76	87.79	86.24	89.9	86.06	95.93	87.48	93.15	92.56	88.77	103.95	4225	4722	2987	4059	4225	4656	3936	4469	4050	3134	3153	3288	3215	3516	3352	3323	3405	3324	3624	3579	3661	6415	3572	3972	Pp01
Prupe.1G004600_v2.0.a1	10.12	5.68	5.22	2.94	9.04	8.33	4.39	5.07	4.83	5.07	5.38	2.91	3.85	3.52	3.66	5.52	5.91	6.74	4.15	8.48	4.27	8.2	8.14	7.03	137	88	72	43	121	118	53	65	61	69	66	40	53	51	50	76	80	93	56	124	60	203	117	96	Pp01
Prupe.1G004700_v2.0.a1	24.43	22.9	17.84	27.81	36.71	38.74	27.02	28.32	28.24	40.58	41.78	35.85	18.67	18.97	20.06	28.29	32.11	31	22.82	22.47	21.52	32.46	32.82	35.19	1931	2070	1436	2376	2869	3202	1902	2120	2081	3222	2989	2876	1498	1603	1597	2273	2536	2497	1798	1917	1764	4692	2754	2804	Pp01
Prupe.1G004800_v2.0.a1	179.82	184.32	177.99	179.18	194.21	197.52	172.44	175.83	173.57	226.27	237.74	215.95	177.04	173.45	180.62	182.4	181.68	177.79	154.22	160.09	160.26	203.54	199.73	193.84	9036	10594	9107	9733	9648	10378	7716	8367	8130	11420	10811	11013	9031	9319	9143	9317	9123	9104	7724	8683	8350	18702	10655	9820	Pp01
Prupe.1G004900_v2.0.a1	14.87	11.62	12.09	9.33	10.57	11	16.38	15.8	16.31	8.02	8.45	6.5	10.39	13.84	10.06	9.55	7.63	7.6	9.74	11.07	10.61	5.62	5.99	6.95	622	556	515	422	437	481	610	626	636	337	320	276	441	619	424	406	319	324	406	500	460	430	266	293	Pp01
Prupe.1G005000_v2.0.a1	88.59	91.21	86.47	98.3	96.84	95.75	86.24	76.41	74.71	68.02	74.26	73.67	75.21	75.76	80.11	74.75	78.01	72.77	73.99	65.24	74.76	75.36	70.51	70.29	3198	3766	3178	3836	3456	3614	2772	2612	2514	2466	2426	2699	2756	2924	2913	2743	2814	2677	2662	2542	2798	4974	2702	2558	Pp01
Prupe.1G005100_v2.0.a1	6.79	7.21	6.11	5.57	7.37	7	5.39	4.89	6.14	2.08	1.57	1.3	7.89	7.31	6.47	2.87	2.45	3.38	3.69	4.14	4.28	2.35	1.59	1.74	205	249	188	182	220	221	145	140	173	63	43	40	242	236	197	88	74	104	111	135	134	130	51	53	Pp01
Prupe.1G005200_v2.0.a1	0.5	0.59	0.83	1.4	0.85	1.93	0	0.89	0.36	0.17	0	0	1.16	0.31	0	0.66	1.18	0	0.34	0.62	0	0	0	0	3	4	5	9	5	12	0	5	2	1	0	0	7	2	0	4	7	0	2	4	0	0	0	0	Pp01
Prupe.1G005300_v2.0.a1	0.87	0.32	0.71	2.05	1.51	1.74	0.45	0.38	0.47	0.54	0.44	0.32	0.72	0.78	1.12	1.72	1.16	1.39	0.51	0.13	0.42	0.64	0.86	0.54	24	10	20	61	41	50	11	10	12	15	11	9	20	23	31	48	32	39	14	4	12	32	25	15	Pp01
Prupe.1G005400_v2.0.a1	1.29	1.33	3.25	4.21	4.15	2.95	0.32	1.19	1.27	0.78	1.06	0.94	1.44	1.89	1.78	1.6	1.01	1.65	1.24	1.04	0.6	0.65	0.85	1.5	23	27	59	81	73	55	5	20	21	14	17	17	26	36	32	29	18	30	22	20	11	21	16	27	Pp01
Prupe.1G005600_v2.0.a1	0.1	0	0.4	0.09	0	0.2	0	0	0	0	0	0	0.1	0.1	0	0	0	0	0	0	0	0	0	0	1	0	4	1	0	2	0	0	0	0	0	0	1	1	0	0	0	0	0	0	0	0	0	0	Pp01
Prupe.1G005700_v2.0.a1	14.25	13.42	8.92	12.27	14.3	15.34	11.6	13.51	12.47	7.01	7.89	7.7	12.55	14.85	14.16	9.43	10.4	9.31	11.55	12.15	10.96	8.93	7.28	10.13	868	935	553	808	861	977	629	779	708	429	435	476	776	967	869	584	633	578	701	799	692	995	471	622	Pp01
Prupe.1G005800_v2.0.a1	2.19	1.76	2.12	2.3	2.29	2.7	1.25	1.18	1.32	1.63	1.6	2.27	1.47	2.09	2.88	1.79	2.12	2.55	1.79	1.38	2.08	2.87	1.65	2.55	59	54	58	67	61	76	30	30	33	44	39	62	40	60	78	49	57	70	48	40	58	141	47	69	Pp01
Prupe.1G005900_v2.0.a1	0.17	0.07	0.59	0.48	0.13	0.08	0.34	0.23	0.18	0.09	0.24	0.13	0.04	0.32	0.38	0.38	0	0.21	0.09	0.24	0.12	0.47	0.12	0.17	4	2	14	12	3	2	7	5	4	2	5	3	1	8	9	9	0	5	2	6	3	20	3	4	Pp01
Prupe.1G006000_v2.0.a1	0.72	0.85	0.58	0.08	0.56	0.45	0.1	0	0.27	0.34	0.28	0.21	0.92	0.6	0.89	0.63	0.34	0.83	0.13	0.63	0.7	0.51	0.64	0.93	17	23	14	2	13	11	2	0	6	8	6	5	22	15	21	15	8	20	3	16	17	22	16	22	Pp01
Prupe.1G006100_v2.0.a1	10.75	9.77	7.88	16.56	16.42	15.95	11.43	11.49	11	17.75	18.28	19.12	9.17	9.26	10.22	14.45	15.37	15.42	11.65	10.91	10.24	19.99	17.41	19.43	890	925	664	1482	1344	1381	843	901	849	1476	1370	1607	771	820	852	1216	1272	1301	961	975	879	3027	1530	1622	Pp01
Prupe.1G006200_v2.0.a1	4.75	3.46	0.47	1.47	5.93	8.26	6.23	9.96	10.71	3.63	5.6	3.28	3.51	5.26	4.96	5.85	6.82	7.93	6.04	6.9	8.94	11.22	10.08	13.44	60	50	6	20	74	109	70	119	126	46	64	42	45	71	63	75	86	102	76	94	117	259	135	171	Pp01
Prupe.1G006300_v2.0.a1	43.39	45.58	51.17	19.75	16.22	16.11	41	41.63	46.18	14.88	14.57	16	36.4	34.24	40.24	15.4	16.18	13.74	32.38	30.68	32.59	15.48	15.49	14.26	1280	1538	1537	630	473	497	1077	1163	1270	441	389	479	1090	1080	1196	462	477	413	952	977	997	835	485	424	Pp01
Prupe.1G006400_v2.0.a1	13.91	14.19	17.93	26.16	19.99	22.12	10.35	10.47	10.32	10.33	9.16	10.85	18.67	17.08	21.46	17.56	17.11	17.75	12.44	8.86	11.29	11.73	10.37	8.57	240	280	315	488	341	399	159	171	166	179	143	190	327	315	373	308	295	312	214	165	202	370	190	149	Pp01
Prupe.1G006500_v2.0.a1	67.7	64.78	51.61	61.97	73.84	68.97	66.94	67.65	69.33	55.9	60.6	53.47	68.78	68.49	73.28	63.09	67.58	65.91	64.84	63.3	63.33	66.23	57.87	64.02	4691	5134	3641	4642	5058	4997	4130	4439	4478	3890	3800	3760	4838	5074	5115	4444	4679	4654	4478	4734	4550	8391	4257	4472	Pp01
Prupe.1G006600_v2.0.a1	0.13	0.16	0.2	0.05	0	0	0.03	0.25	0.22	0.21	0.23	0.3	0.36	0.22	0.2	0.2	0.13	0.1	0.21	0.33	0.15	0.1	0.1	0.18	5	7	8	2	0	0	1	9	8	8	8	12	14	9	8	8	5	4	8	14	6	7	4	7	Pp01
Prupe.1G006700_v2.0.a1	95.29	104.98	106.4	105.03	103.66	121.84	92.32	85.66	84.72	88.46	90.43	94.04	97.34	98.12	91.81	107.09	98.6	100.41	88.23	85.28	89.68	90.07	96.74	102.06	3060	3856	3479	3646	3291	4091	2640	2605	2536	2853	2628	3065	3173	3369	2970	3496	3164	3286	2824	2956	2986	5289	3298	3304	Pp01
Prupe.1G006800_v2.0.a1	0	0	0	0	0	0	0	0.08	0	0	0	0	0	0	0	0	0	0	0	0	0	0	0	0	0	0	0	0	0	0	0	2	0	0	0	0	0	0	0	0	0	0	0	0	0	0	0	0	Pp01
Prupe.1G006900_v2.0.a1	0.91	1.49	0.81	2	1.84	1.85	1.15	0.99	0.78	0.57	1.23	0.74	1.37	0.98	1.29	2.29	1.57	1.43	1.14	1.12	1.12	0.9	0.64	1.33	40	75	36	95	80	85	45	41	32	25	49	33	61	46	57	102	69	64	50	53	51	72	30	59	Pp01
Prupe.1G007000_v2.0.a1	6.33	5.32	6.75	5.09	3.55	4.57	4.44	3.81	3.98	3.66	3.84	4.84	8.4	9.58	8.57	7.68	7.67	6.65	6.66	6.78	5.64	5.08	7.32	6.1	184	177	200	160	102	139	115	105	108	107	101	143	248	298	251	227	223	197	193	213	170	270	226	179	Pp01
Prupe.1G007100_v2.0.a1	7.02	6.58	7.03	6.17	4.39	6.6	5.86	4.91	4.96	4.54	4.98	4.16	5.79	5.31	5.13	4.32	4.14	4.84	3.09	4.41	4.81	4.13	3.25	4.3	246	264	251	234	152	242	183	163	162	160	158	148	206	199	181	154	145	173	108	167	175	265	121	152	Pp01
Prupe.1G007200_v2.0.a1	2.12	1.61	2.38	2.97	2.55	2.74	4.32	3.45	3.14	2.73	2.88	2.09	1.95	2.12	2.09	1.91	2.83	2.81	3.04	2.6	3.15	3.31	2.7	2.7	106	92	121	160	126	143	192	163	146	137	130	106	99	113	105	97	141	143	151	140	163	302	143	136	Pp01
Prupe.1G007300_v2.0.a1	0.94	1.33	0.69	0.76	0.12	0.45	3.42	1.11	0.5	0.12	0.13	0.46	6.69	4.38	6.28	3.46	2.58	2.41	3.17	1.41	2.6	1.6	1.1	0.46	8	13	6	7	1	4	26	9	4	1	1	4	58	40	54	30	22	21	27	13	23	25	10	4	Pp01
Prupe.1G007500_v2.0.a1	0.06	0	0	0	0	0.06	0	0	0	0.02	0	0	0.1	0.02	0.24	0.06	0	0	0	0.07	0	0.07	0.09	0.06	3	0	0	0	0	3	0	0	0	1	0	0	5	1	12	3	0	0	0	4	0	6	5	3	Pp01
Prupe.1G007800_v2.0.a1	0	0	0.12	0	0	0	0	0	0	0	0	0	0	0	0	0	0	0	0	0	0	0	0	0	0	0	3	0	0	0	0	0	0	0	0	0	0	0	0	0	0	0	0	0	0	0	0	0	Pp01
Prupe.1G008000_v2.0.a1	12.75	11.86	9.7	9.2	10.94	9.66	13.6	10.47	9.42	6.85	8.01	6.58	11.05	12.44	12.96	10.78	12.61	10.98	8.43	8.59	8.83	9.83	8.63	8.88	890	947	689	694	755	705	845	692	613	480	506	466	783	928	911	765	879	781	586	647	639	1254	639	625	Pp01
Prupe.1G008100_v2.0.a1	0	0	0.02	0.02	0.07	0.02	0.02	0.23	0.06	0.04	0.04	0.05	0	0	0	0.04	0	0.04	0.04	0.13	0.14	0	0	0.05	0	0	1	1	4	1	1	12	3	2	2	3	0	0	0	2	0	2	2	8	8	0	0	3	Pp01
Prupe.1G008200_v2.0.a1	2.68	2.36	2.23	2.19	3	2.93	2.2	1.99	2.03	0.69	0.79	0.97	3.49	2.73	3.39	1.79	1.87	1.74	1.82	2.39	2.03	1.35	1.44	2.02	112	113	95	99	124	128	82	79	79	29	30	41	148	122	143	76	78	74	76	108	88	103	64	85	Pp01
Prupe.1G008300_v2.0.a1	0.8	0.92	0.86	1.23	1.13	0.64	0.86	0.63	0.83	0.38	0.62	0.41	0.9	1.18	1.11	0.38	0.25	0.62	0.67	0.52	0.71	0.48	0.69	0.35	23	30	25	38	32	19	22	17	22	11	16	12	26	36	32	11	7	18	19	16	21	25	21	10	Pp01
Prupe.1G008400_v2.0.a1	0.9	1.05	0.67	0.72	0.53	0.47	0.87	1.47	1.49	1.23	1.16	1.28	0.91	0.43	1.14	0.3	0.4	0.52	0.5	0.86	0.57	0.81	0.52	0.15	29	39	22	25	17	16	25	45	45	40	34	42	30	15	37	10	13	17	16	30	19	48	18	5	Pp01
Prupe.1G008500_v2.0.a1	63.94	57.74	136.68	74.45	59.85	61.34	46.48	39.67	42.04	100.97	85.76	100.49	90.11	88.5	82.36	97.22	70.4	92.01	69.62	64.55	84.16	52.32	68.88	62.38	669	691	1456	842	619	671	433	393	410	1061	812	1067	957	990	868	1034	736	981	726	729	913	1001	765	658	Pp01
Prupe.1G008600_v2.0.a1	0	0	0	0	0	0	0	0	0	0	0	0	0	0	0	0	0	0.29	0	0	0	0	0	0	0	0	0	0	0	0	0	0	0	0	0	0	0	0	0	0	0	2	0	0	0	0	0	0	Pp01
Prupe.1G008700_v2.0.a1	11.64	9.15	5.04	5.47	8.57	9.79	11.12	10.84	10.63	4.88	4.81	4.04	11.19	10.72	9.76	8.78	9	9.21	9.74	9.21	8.79	6.29	6.06	7.33	1135	1020	500	577	826	998	965	1001	966	478	424	400	1107	1118	959	870	877	915	946	969	889	1121	627	720	Pp01
Prupe.1G008800_v2.0.a1	0	0	0	0	0	0.05	0	0	0	0	0	0.1	0	0	0	0	0	0	0	0	0	0	0	0	0	0	0	0	0	1	0	0	0	0	0	2	0	0	0	0	0	0	0	0	0	0	0	0	Pp01
Prupe.1G008900_v2.0.a1	0.12	0	0.08	0.11	0.08	0.08	0.14	0.11	0.31	0.02	0	0.12	0.12	0.11	0	0.08	0.04	0.04	0	0.28	0.14	0.04	0.04	0.04	6	0	4	6	4	4	6	5	14	1	0	6	6	6	0	4	2	2	0	15	7	4	2	2	Pp01
Prupe.1G009000_v2.0.a1	30.71	35.71	32.73	34.06	30.18	31.57	32.07	27.93	27.95	25.57	25.51	27.89	24.74	26.57	28.15	26.51	25.7	25.54	25.79	22.72	25.87	27.21	23.19	27.66	1241	1651	1347	1488	1206	1334	1154	1069	1053	1038	933	1144	1015	1148	1146	1089	1038	1052	1039	991	1084	2011	995	1127	Pp01
Prupe.1G009100_v2.0.a1	0	0	0.57	0	0.42	0	0	0	0.09	0	0	0.66	0.33	0.23	0.33	0	0.08	0.08	0.08	0	0.08	0.14	0.31	0.33	0	0	7	0	5	0	0	0	1	0	0	8	4	3	4	0	1	1	1	0	1	3	4	4	Pp01
Prupe.1G009200_v2.0.a1	1.19	0.99	0.61	0.96	0.81	0.69	1.32	0.97	0.94	2.02	2.09	1.22	0.69	0.5	0.51	0.24	0.5	0.43	0.34	0.52	0.33	0.9	0.68	0.67	60	57	31	52	40	36	59	46	44	102	95	62	35	27	26	12	25	22	17	28	17	83	36	34	Pp01
Prupe.1G009300_v2.0.a1	0	0	0.02	0	0	0	0.02	0	0	0	0	0.02	0	0	0	0	0	0	0	0.04	0.06	0	0.17	0.06	0	0	1	0	0	0	1	0	0	0	0	1	0	0	0	0	0	0	0	2	3	0	9	3	Pp01
Prupe.1G009400_v2.0.a1	2.09	3.62	2.6	2.89	3.78	4.07	2.6	2.07	2.83	2.4	1.9	2.51	3.51	2.92	4.07	2.44	2.48	2.8	3.1	3.87	3.13	1.84	1.64	1.81	124	245	157	185	221	252	137	116	156	143	102	151	211	185	243	147	147	169	183	247	192	199	103	108	Pp01
Prupe.1G009500_v2.0.a1	27.92	25.79	41.94	31.88	20.11	22.33	25.34	20.51	25.96	22.53	19.29	20.81	31.7	32.54	29.99	29.14	30.56	34.14	31.04	27.93	28	19.06	25.2	22.06	427	451	653	527	304	357	345	297	370	346	267	323	492	532	462	453	467	532	473	461	444	533	409	340	Pp01
Prupe.1G009600_v2.0.a1	3.56	4.81	3.69	2.17	1.49	2.76	4.37	4.04	2.74	1.6	1.71	1.98	3.77	2.57	2.8	1.12	2.35	1.58	2.29	2.67	2.2	1.87	1.77	1.73	53	82	56	35	22	43	58	57	38	24	23	30	57	41	42	17	35	24	34	43	34	51	28	26	Pp01
Prupe.1G009700_v2.0.a1	0.03	0	0	0	0	0.1	0.09	0	0	0.03	0.09	0	0	0	0	0	0	0	0.11	0	0	0.03	0.03	0	1	0	0	0	0	4	3	0	0	1	3	0	0	0	0	0	0	0	4	0	0	2	1	0	Pp01
Prupe.1G009800_v2.0.a1	0.89	0	0	0.17	0	0.34	0	0	0	0.53	0	0	1.23	0.33	0.71	0.7	0.89	1.93	0	0.5	0.52	0.68	0.17	0.89	5	0	0	1	0	2	0	0	0	3	0	0	7	2	4	4	5	11	0	3	3	7	1	5	Pp01
Prupe.1G009900_v2.0.a1	0.19	0.18	0.13	0.31	0.33	0.42	0.16	0.17	0.26	0.11	0.25	0.14	0.21	0.36	0.3	0.24	0.18	0.3	0.1	0.28	0.33	0.26	0.12	0.27	12	13	8	21	20	27	9	10	15	7	14	9	13	24	19	15	11	19	6	19	21	29	8	17	Pp01
Prupe.1G010000_v2.0.a1	0	0	0	0	0	0	0	0	0	0	0	0	0	0.04	0.21	0	0.04	0	0.13	0	0.08	0	0.12	0.04	0	0	0	0	0	0	0	0	0	0	0	0	0	1	5	0	1	0	3	0	2	0	3	1	Pp01
Prupe.1G010200_v2.0.a1	1.13	1.73	1.14	0.83	0.47	0.45	1.44	1.11	1.25	0.73	0.64	0.73	1.3	1.42	2.27	0.73	0.58	0.23	1.68	1.01	0.9	1.08	0.4	0.89	29	51	30	23	12	12	33	27	30	19	15	19	34	39	59	19	15	6	43	28	24	51	11	23	Pp01
Prupe.1G010300_v2.0.a1	18.72	18.14	17.78	16.18	18.24	21.09	14.56	11.81	13.4	10.17	11	10.7	21.37	20.01	22.68	15.89	16.56	16.42	15.37	13.25	15.57	12.04	13.3	12.93	517	573	500	483	498	609	358	309	345	282	275	300	599	591	631	446	457	462	423	395	446	608	390	360	Pp01
Prupe.1G010400_v2.0.a1	516.49	508.13	525.38	626.78	576.58	571.82	469.16	466.03	452.88	431.7	423.51	439.57	568.28	563.01	617.17	561.48	543.54	532.02	503.74	491.2	504.05	550.09	523.08	483.66	20915	23535	21662	27437	23082	24211	16917	17871	17095	17558	15520	18065	23360	24376	25176	23113	21995	21954	20331	21470	21164	40732	22487	19745	Pp01
Prupe.1G010500_v2.0.a1	68.36	77.54	72.34	70.09	69.38	71.95	66.73	66.4	65.63	63.07	61.8	57.83	68.92	68.55	64.52	69.76	66.91	68.12	62.96	68.79	67.6	51.88	55.56	58.25	2646	3433	2851	2933	2655	2912	2300	2434	2368	2452	2165	2272	2708	2837	2516	2745	2588	2687	2429	2874	2713	3672	2283	2273	Pp01
Prupe.1G010600_v2.0.a1	13.25	14.52	12.06	11.49	12.45	12.09	11.6	10.03	12.49	11.7	14.09	14.51	14.28	18.16	15.72	11.94	10.26	11.72	13.68	13.15	12.83	11.68	13.21	15.02	477	598	442	447	443	455	372	342	419	423	459	530	522	699	570	437	369	430	491	511	479	769	505	545	Pp01
Prupe.1G010700_v2.0.a1	1.9	1.67	0.88	1.09	2.75	2.3	1.8	2.05	2.19	1.27	1.73	0.92	3.05	3.82	3.94	2.89	3.07	3.65	2.15	2.57	2.71	2.17	2.03	2.65	140	141	66	87	200	177	118	143	150	94	115	69	228	301	292	216	226	274	158	204	207	292	159	197	Pp01
Prupe.1G010800_v2.0.a1	7.81	7.74	4.21	4.58	8.19	8.83	6.63	6.23	5.41	5.4	4	2.44	11.16	10.6	8.51	7.96	10.2	9.81	5.06	7.41	8.17	5.68	8.16	7.84	82	93	45	52	85	97	62	62	53	57	38	26	119	119	90	85	107	105	53	84	89	109	91	83	Pp01
Prupe.1G010900_v2.0.a1	6.26	5.43	6.34	6.11	9.04	9.36	4.35	4.61	5.49	4.89	6.25	5.97	10.91	9.94	10.65	9.87	8.84	11.45	5.98	7.13	6.85	6.87	5.33	6.94	126	125	130	133	180	197	78	88	103	99	114	122	223	214	216	202	178	235	120	155	143	253	114	141	Pp01
Prupe.1G011000_v2.0.a1	0	0	0	0	0	0	0	0	0	0	0	0	0	0	0	0	0	0	0	0	0	0	0	0.02	0	0	0	0	0	0	0	0	0	0	0	0	0	0	0	0	0	0	0	0	0	0	0	1	Pp01
Prupe.1G011100_v2.0.a1	0	0	0	0	0	0	0	0	0	0	0	0	0	0	0	0	0	0	0	0	0	0	0	0	0	0	0	0	0	0	0	0	0	0	0	0	0	0	0	0	0	0	0	0	0	0	0	0	Pp01
Prupe.1G011200_v2.0.a1	83.85	75.58	49.64	97.55	149.27	142.89	106.83	114.35	112.12	131.96	143.04	109.47	73.04	82.77	83.34	94.33	130.51	114.25	104.21	114.01	109.21	131.34	121.72	133.15	10738	11070	6472	13504	18898	19133	12182	13867	13384	16973	16577	14227	9495	11333	10751	12279	16701	14909	13301	15759	14501	30756	16548	17190	Pp01
Prupe.1G011300_v2.0.a1	16.79	18.53	15.78	35.08	32.04	34.67	16.98	16.66	14.83	31.8	35.21	35.46	15.57	16.68	15.01	21.36	20.76	22.95	18.53	13.73	16.81	26.61	25.16	27.75	713	900	682	1610	1345	1539	642	670	587	1356	1353	1528	671	757	642	922	881	993	784	629	740	2066	1134	1188	Pp01
Prupe.1G011400_v2.0.a1	3.07	3.92	2.75	1.78	2.79	2.4	3.33	2.55	3.22	1.62	1.58	1.43	3.34	3.36	2.66	2.23	3.72	2.12	2.67	2.64	2.79	2.15	2.33	2.26	225	328	205	141	202	184	217	177	220	119	105	106	248	263	196	166	272	158	195	209	212	288	181	167	Pp01
Prupe.1G011500_v2.0.a1	78.16	79.92	145.75	89.14	68.25	61.19	63.71	65.31	68.25	68.63	63.09	68.44	77.77	67.84	58.03	74.53	69.04	71.38	56.4	68.16	63.16	41.18	49.12	34.86	1499	1753	2846	1848	1294	1227	1088	1186	1220	1322	1095	1332	1514	1391	1121	1453	1323	1395	1078	1411	1256	1444	1000	674	Pp01
Prupe.1G011600_v2.0.a1	27.2	26.72	25.47	14.05	14.52	14.26	90.21	83.77	79.79	27.95	25.72	29.42	53.86	54.95	54.86	51.79	49.95	49.6	176.85	161.32	175.69	110.45	102.29	118.76	686	771	654	383	362	376	2026	2001	1876	708	587	753	1379	1482	1394	1328	1259	1275	4446	4392	4595	5094	2739	3020	Pp01
Prupe.1G011700_v2.0.a1	0	0.08	0.03	0.03	0	0	0	0.06	0.06	0	0.03	0	0.03	0.08	0.32	0	0	0.06	0	0	0.03	0	0.08	0.06	0	3	1	1	0	0	0	2	2	0	1	0	1	3	11	0	0	2	0	0	1	0	3	2	Pp01
Prupe.1G011800_v2.0.a1	10.3	13.25	14.73	14.19	13.83	11.77	13.02	8.84	8.53	10.48	10.3	11.64	17.05	17.82	15.53	17.4	15.84	15.46	14.37	14.95	15.42	13.32	15.2	15.22	272	400	396	405	361	325	306	221	210	278	246	312	457	503	413	467	418	416	378	426	422	643	426	405	Pp01
Prupe.1G011900_v2.0.a1	0.45	0.23	0.35	0.39	0.38	0.34	0.11	0.07	0.08	0.54	0.31	0.46	0.37	0.15	0.16	0.07	0.26	0.23	0.09	0.02	0.09	0.45	0.27	0.42	19	11	15	18	16	15	4	3	3	23	12	20	16	7	7	3	11	10	4	1	4	35	12	18	Pp01
Prupe.1G012000_v2.0.a1	0	0	0.02	0	0	0	0	0	0	0	0	0	0	0.02	0	0	0	0	0	0	0	0	0	0	0	0	1	0	0	0	0	0	0	0	0	0	0	1	0	0	0	0	0	0	0	0	0	0	Pp01
Prupe.1G012100_v2.0.a1	0.24	0.21	0.18	0.13	0.04	0.06	0.02	0.19	0	0.06	0.09	0	0.43	0.13	0.36	0.02	0.08	0.04	0.02	0.15	0.04	0.11	0	0.04	12	12	9	7	2	3	1	9	0	3	4	0	22	7	18	1	4	2	1	8	2	10	0	2	Pp01
Prupe.1G012200_v2.0.a1	103.91	104.33	93.23	24.09	21.74	23.59	130.02	127.46	125.28	25.8	23.87	24.76	117.42	114.3	120.86	42.19	42.05	38.35	122.41	118.48	118.78	48.65	46.47	45.37	4773	5481	4360	1196	987	1133	5318	5544	5364	1190	992	1154	5475	5613	5592	1970	1930	1795	5604	5874	5657	4086	2266	2101	Pp01
Prupe.1G012300_v2.0.a1	0	0	0	0	0	0	0	0	0	0	0.09	0	0	0	0	0	0	0	0	0	0.03	0	0	0	0	0	0	0	0	0	0	0	0	0	3	0	0	0	0	0	0	0	0	0	1	0	0	0	Pp01
Prupe.1G012400_v2.0.a1	0	0	0	0	0	0	0	0	0	0	0	0	0	0	0	0	0	0	0	0	0	0.03	0	0	0	0	0	0	0	0	0	0	0	0	0	0	0	0	0	0	0	0	0	0	0	1	0	0	Pp01
Prupe.1G012500_v2.0.a1	3.24	3.18	2	1.52	1.31	1.94	1.26	3.88	3.02	0.78	0.67	1.87	1.83	1.09	2.53	1.15	1.73	1.4	1.43	1.04	1.54	1.42	0.86	1.29	75	84	47	38	30	47	26	85	65	18	14	44	43	27	59	27	40	33	33	26	37	60	21	30	Pp01
Prupe.1G012600_v2.0.a1	0	0	0	0	0	0	0	0	0	0.25	0	0	0	0	0	0	0	0	0	0	0	0	0	0	0	0	0	0	0	0	0	0	0	3	0	0	0	0	0	0	0	0	0	0	0	0	0	0	Pp01
Prupe.1G012700_v2.0.a1	0.07	0.26	0.32	0.24	0.07	0.07	0.08	0.15	0.16	0	0	0	0.25	0.31	0.18	0.04	0.07	0.04	0.15	0.34	0.14	0.08	0.07	0.04	2	8	9	7	2	2	2	4	4	0	0	0	7	9	5	1	2	1	4	10	4	4	2	1	Pp01
Prupe.1G012800_v2.0.a1	0	0.1	0.12	0.02	0	0	0	0.06	0	0	0	0	0	0	0	0	0	0	0.02	0.02	0	0	0	0	0	6	6	1	0	0	0	3	0	0	0	0	0	0	0	0	0	0	1	1	0	0	0	0	Pp01
Prupe.1G012900_v2.0.a1	8.13	8.68	13.08	2.85	2.59	3.45	6.76	8.9	5.17	2.85	2.74	2.37	7.26	6.05	4.78	3.26	3.01	2.44	3.62	4.53	5.37	3.09	1.7	3.96	108	132	177	41	34	48	80	112	64	38	33	32	98	86	64	44	40	33	48	65	74	75	24	53	Pp01
Prupe.1G013000_v2.0.a1	32.57	35.4	33.64	42.26	37.49	37.35	27.99	23.85	28.5	28.47	29.18	31.33	40.46	38.53	39.42	37.64	36.69	39.12	34.29	35.38	31.79	33.47	36.27	36.1	835	1038	878	1171	950	1001	639	579	681	733	677	815	1053	1056	1018	981	940	1022	876	979	845	1569	987	933	Pp01
Prupe.1G013100_v2.0.a1	15.3	15.45	12.07	16.1	16.34	19.61	17.6	16.66	16.01	18.48	17.04	17.12	35.25	39.86	39.78	45.41	45.84	49.87	32.46	30.33	30.47	38.38	37.4	40.08	864	998	694	983	912	1158	885	891	843	1048	871	981	2021	2407	2263	2607	2587	2870	1827	1849	1784	3963	2242	2282	Pp01
Prupe.1G013200_v2.0.a1	20.31	17.66	14.15	17.87	24.76	25.49	21.24	22.14	22.22	27.8	27.93	22.13	18.72	20.1	20.01	23.27	28.14	26.11	22.45	24.04	21.13	28.07	25.81	27.61	2501	2488	1774	2379	3015	3282	2329	2582	2551	3438	3113	2766	2340	2646	2483	2913	3463	3277	2755	3195	2698	6322	3375	3428	Pp01
Prupe.1G013300_v2.0.a1	14.7	15.71	12.53	18.03	17.26	15.59	13.6	13.62	11.99	10.04	9.83	10.96	14.4	17.59	15.77	14.54	13.75	14.37	14.66	15.81	16.95	15.77	13.64	15	522	638	453	692	606	579	430	458	397	358	316	395	519	668	564	525	488	520	519	606	624	1024	514	537	Pp01
Prupe.1G013400_v2.0.a1	2.48	3.93	2.77	2.48	2.38	2.89	2.83	2.59	1.91	1.27	1.78	1.92	2.55	2.35	2.53	2.05	1.48	1.88	2.22	2.39	2.4	1.54	1.14	1.23	74	134	84	80	70	90	75	73	53	38	48	58	77	75	76	62	44	57	66	77	74	84	36	37	Pp01
Prupe.1G013500_v2.0.a1	143.27	147.93	213.27	209.55	149.58	146.76	116.84	123.13	126.01	150.64	147.75	168.72	167.23	158.25	152.69	181.65	170.49	167.73	142.58	146.42	154.79	148.32	151.47	141.87	2337	2760	3542	3695	2412	2503	1697	1902	1916	2468	2181	2793	2769	2760	2509	3012	2779	2788	2318	2578	2618	4424	2623	2333	Pp01
Prupe.1G013600_v2.0.a1	19.54	16.44	14.15	13.58	14.13	14.87	13.87	13.67	15.94	12.32	14.23	12.3	17.7	20.58	16.88	14.8	15.33	15.86	14.84	17.21	15.56	11.55	13.52	11.77	856	824	631	643	612	681	541	567	651	542	564	547	787	964	745	659	671	708	648	814	707	925	629	520	Pp01
Prupe.1G013700_v2.0.a1	311.49	309.53	280.12	277.16	234.16	226.83	281.22	290.38	290.51	254.64	249.26	250.9	276.12	264	278.8	258.8	269.21	235.7	254.65	276.49	263.19	227.36	220.03	202.11	12791	14538	11712	12303	9506	9739	10283	11292	11120	10502	9263	10456	11510	11591	11533	10803	11047	9863	10422	12255	11206	17072	9592	8367	Pp01
Prupe.1G013800_v2.0.a1	1.77	1.84	1.64	0.6	0.82	1.03	3.38	5.15	4.92	1.29	2.03	1.53	1.46	1.43	2.3	0.92	1.03	0.84	5.28	5.4	5.05	1.95	1.94	1.97	74	88	70	27	34	45	126	204	192	54	77	65	62	64	97	39	43	36	220	244	219	149	86	83	Pp01
Prupe.1G013900_v2.0.a1	55.58	58.4	75.76	40.69	35.59	39.76	46.57	45.73	43.35	31.57	22.54	28.86	53.23	55.7	53.45	28.15	26.6	28.08	36.57	43.35	43.07	20.3	19.76	25.51	575	691	798	455	364	430	429	448	418	328	211	303	559	616	557	296	275	296	377	484	462	384	217	266	Pp01
Prupe.1G014000_v2.0.a1	288.1	305.9	325.33	324.27	283.94	311.34	250.76	253.5	245.63	242.04	237.88	252.6	275.48	265.75	262.61	264.53	252.35	260.55	269.93	262.96	271.7	245.96	247.04	254.46	6543	7946	7523	7961	6375	7393	5071	5452	5200	5521	4889	5822	6351	6453	6008	6107	5727	6030	6110	6446	6398	10214	5956	5826	Pp01
Prupe.1G014100_v2.0.a1	47.27	41.26	31.12	25.79	37.85	37.82	40.61	45.12	45.87	38.48	37.16	27.47	41.99	45.09	39.37	44.53	48.09	45.29	37.47	40.14	38.4	31.4	36.5	35.1	3687	3681	2472	2175	2919	3085	2821	3333	3335	3015	2623	2175	3325	3761	3094	3531	3749	3600	2913	3380	3106	4479	3023	2760	Pp01
Prupe.1G014200_v2.0.a1	0	0.47	0	0	0.31	0.26	0.17	0.16	0.16	0.11	0.04	0.15	0.23	0.32	0.04	0.38	0.57	0.34	0.12	0.25	0.29	0.15	0.11	0.19	0	14	0	0	8	7	4	4	4	3	1	4	6	9	1	10	15	9	3	7	8	7	3	5	Pp01
Prupe.1G014300_v2.0.a1	22.21	21.78	29.12	20.5	18.98	19.34	19.56	16.85	19.84	15.35	13.94	17.37	22.89	24.71	21.41	19.62	17.59	18.73	19.26	18.58	20.59	15.98	17.11	16.58	412	462	550	411	348	375	323	296	343	286	234	327	431	490	400	370	326	354	356	372	396	542	337	310	Pp01
Prupe.1G014400_v2.0.a1	10.57	7.57	14.88	13.17	6.15	5.17	5.24	5.8	5.63	10.44	9.75	13.45	9.35	8.49	9.67	10.4	10.16	10.37	4.76	8.41	7.23	8.51	5.88	5.95	127	104	182	171	73	65	56	66	63	126	106	164	114	109	117	127	122	127	57	109	90	187	75	72	Pp01
Prupe.1G014600_v2.0.a1	0.29	0.26	0	0	0.07	0.14	1.32	1.08	0.24	0	0.16	0.22	0.43	1.03	0.51	0.07	0.15	0.07	0.37	0.34	0.28	0.24	0.34	0.22	4	4	0	0	1	2	16	14	3	0	2	3	6	15	7	1	2	1	5	5	4	6	5	3	Pp01
Prupe.1G014700_v2.0.a1	0.41	0.21	0	0.22	0.24	0	0	0.19	0.25	0.53	0	0.52	0.06	0.16	0	0.23	0	0.35	0.06	0.22	0.06	0.64	0.22	0.52	7	4	0	4	4	0	0	3	4	9	0	9	1	3	0	4	0	6	1	4	1	20	4	9	Pp01
Prupe.1G014800_v2.0.a1	0.71	0.43	0.35	0.33	0.04	0.47	0.6	0.28	0.71	0.13	0.29	0.26	0.26	0.04	0.31	0	0.31	0.09	0.22	0.12	0.13	0.12	0.21	0.35	16	11	8	8	1	11	12	6	15	3	6	6	6	1	7	0	7	2	5	3	3	5	5	8	Pp01
Prupe.1G014900_v2.0.a1	19.35	18.68	30.63	21.54	15.04	17.3	15.85	16.44	14.06	18.06	15.15	15.24	24.87	25.03	21.61	18.19	17.75	22.2	17.24	19.14	20.17	13.45	14.19	14.95	384	424	619	462	295	359	280	309	260	360	272	307	501	531	432	367	352	449	341	410	415	488	299	299	Pp01
Prupe.1G015000_v2.0.a1	4.19	2.44	1.92	4.13	1.69	4.27	2.82	3.83	1.35	0.69	0.77	1.51	2.34	2.22	2.36	2.75	1.12	1.64	1.82	1.16	1.21	0.99	1.05	1.25	30	20	14	32	12	32	18	26	9	5	5	11	17	17	17	20	8	12	13	9	9	13	8	9	Pp01
Prupe.1G015100_v2.0.a1	1.04	0.8	0.81	0.71	0.9	1.16	0.53	1.05	1.05	2.41	2.4	2.24	0.98	1.27	1.35	2.15	1.74	1.59	1.73	1.99	1.76	2.16	3.54	2.51	49	43	39	36	42	57	22	47	46	114	102	107	47	64	64	103	82	76	81	101	86	186	177	119	Pp01
Prupe.1G015200_v2.0.a1	0.08	0	0	0	0	0	0	0	0	0	0	0	0	0	0	0	0	0	0	0	0	0	0	0	3	0	0	0	0	0	0	0	0	0	0	0	0	0	0	0	0	0	0	0	0	0	0	0	Pp01
Prupe.1G015300_v2.0.a1	19.39	18.49	13.99	20.48	22.11	21.77	20.64	19.23	18.55	11.52	12.86	12.3	17.63	17.43	19.45	22.09	21.54	23.6	22.22	20.93	20.81	22.52	21.03	25.34	1036	1130	761	1183	1168	1216	982	973	924	618	622	667	956	996	1047	1200	1150	1285	1183	1207	1153	2200	1193	1365	Pp01
Prupe.1G015400_v2.0.a1	34.44	37.32	34.18	62.53	45.63	42.51	55	55.53	56.8	63.61	63.78	74.48	32.19	28.03	29	46.11	41.8	42.63	61.76	57.99	65.49	95.3	86.38	86.98	1363	1689	1377	2675	1785	1759	1938	2081	2095	2528	2284	2991	1293	1186	1156	1855	1653	1719	2436	2477	2687	6896	3629	3470	Pp01
Prupe.1G015500_v2.0.a1	26.79	25.2	28.51	37.13	25.99	26.13	23.98	20.93	24.27	22.12	21.46	24.85	25.18	26.55	25.6	23.14	21.17	23.47	20.49	20.65	24.68	23.85	24.04	27.1	803	864	870	1203	770	819	640	594	678	666	582	756	766	851	773	705	634	717	612	668	767	1307	765	819	Pp01
Prupe.1G015600_v2.0.a1	0.43	0.58	0.27	0.29	0.22	0.17	0.44	0.33	0.44	0.35	0.54	0.08	0.29	0.85	0.62	0.23	0.22	0.64	0.51	0.53	0.4	0.45	0.22	0.12	22	34	14	16	11	9	20	16	21	18	25	4	15	46	32	12	11	33	26	29	21	42	12	6	Pp01
Prupe.1G015700_v2.0.a1	0.1	0	0	0.15	0	0.03	0.07	0	0.03	0	0	0.03	0	0.12	0.1	0	0.1	0.1	0.07	0.24	0	0	0	0	3	0	0	5	0	1	2	0	1	0	0	1	0	4	3	0	3	3	2	8	0	0	0	0	Pp01
Prupe.1G015800_v2.0.a1	0.07	0.08	0.12	0.26	0.14	0.12	0.17	0.11	0.09	0.07	0.04	0.09	0.09	0.03	0.21	0.24	0.12	0.27	0	0.05	0.02	0.2	0.15	0.17	4	5	7	16	8	7	9	6	5	4	2	5	5	2	12	14	7	16	0	3	1	21	9	10	Pp01
Prupe.1G015900_v2.0.a1	9.22	10.38	11.48	11.2	10.16	11.27	10.11	9.24	8.17	8.49	8.28	9.76	11.34	12.06	10.21	9.43	8.87	10.16	8.63	9.92	9.74	8.35	7.85	9.31	505	650	640	663	550	645	493	479	417	467	410	542	630	706	563	525	485	567	471	586	553	836	456	514	Pp01
Prupe.1G016000_v2.0.a1	116.32	109.84	98.54	61.68	50.53	53.08	103.27	102.74	104.03	38.13	33.82	37.85	133.55	131.57	148.62	55.53	58.76	52.79	111.37	107.47	110.99	70.69	62.33	63.58	5747	6207	4957	3294	2468	2742	4543	4807	4791	1892	1512	1898	6698	6950	7397	2789	2901	2658	5484	5731	5686	6386	3269	3167	Pp01
Prupe.1G016100_v2.0.a1	5.58	3.99	4.34	0.93	0.15	0.78	2.59	2.84	3.09	0.86	0.96	0.95	6.72	5.12	7.68	2.88	1.54	1.89	5.74	3.47	4.73	2.39	1.36	0.81	116	95	92	21	3	17	48	56	60	18	18	20	142	114	161	61	32	40	119	78	102	91	30	17	Pp01
Prupe.1G016200_v2.0.a1	5.07	7.17	6.15	2.73	2.33	3.26	4.45	2.77	3.06	2.98	1.88	1.23	5.31	4.87	5.53	2.76	2.4	3.57	3.97	3.58	3.47	1.71	1.78	2.33	110	178	136	64	50	74	86	57	62	65	37	27	117	113	121	61	52	79	86	84	78	68	41	51	Pp01
Prupe.1G016400_v2.0.a1	0.11	0.42	0.11	0.25	0.49	0.31	0	0	0.17	0.05	0	0	0.05	0.05	0.05	0.11	0.11	0.37	0	0.15	0.15	0.06	0.1	0.43	2	9	2	5	9	6	0	0	3	1	0	0	1	1	1	2	2	7	0	3	3	2	2	8	Pp01
Prupe.1G016500_v2.0.a1	0.29	0.51	0.38	0.45	0.3	0.19	0	0	0.1	0.29	0.43	0.48	0	0	0.39	0.29	0	0	0.2	0.18	0.09	0.16	0.64	0.48	3	6	4	5	3	2	0	0	1	3	4	5	0	0	4	3	0	0	2	2	1	3	7	5	Pp01
Prupe.1G016600_v2.0.a1	1.41	1.2	1.87	2.31	1.99	1.73	1.07	1.25	0.7	10.84	9.39	12.99	1.87	1.78	0.75	4.84	3.71	4.57	3.23	3.13	2.66	4.79	6.71	5.37	43	42	58	76	60	55	29	36	20	332	259	402	58	58	23	150	113	142	98	103	84	267	217	165	Pp01
Prupe.1G016700_v2.0.a1	2.11	0.5	1.79	1.15	1.55	1.47	0.97	0.71	0.93	4.78	6.04	9.17	1.42	0.27	0.67	1.6	1.54	0.47	1.93	1.96	1.67	1.99	1.36	1.71	22	6	19	13	16	16	9	7	9	50	57	97	15	3	7	17	16	5	20	22	18	38	15	18	Pp01
Prupe.1G016800_v2.0.a1	18.87	18.25	14.37	9.46	10.69	9.01	15.47	14.42	14.96	6.99	6.84	5.59	15.21	16.57	15.89	10.42	10.68	8.55	11.98	14.69	13.81	6.66	7.56	6.82	771	853	598	418	432	385	563	558	570	287	253	232	631	724	654	433	436	356	488	648	585	498	328	281	Pp01
Prupe.1G016900_v2.0.a1	0.16	0.19	0.15	0.26	0.06	0.18	0	0.07	0	0.19	0.07	0	0.21	0.15	0.12	0	0	0.09	0.12	0.03	0	0.12	0.12	0.15	5	7	5	9	2	6	0	2	0	6	2	0	7	5	4	0	0	3	4	1	0	7	4	5	Pp01
Prupe.1G017000_v2.0.a1	0.5	0.03	0.28	0.03	0.18	0.07	0.04	0	0.04	0.39	0.08	0.21	0.36	0.67	0.39	0.07	0.4	0.11	0.33	0.2	0.24	0.57	0.07	0.04	14	1	8	1	5	2	1	0	1	11	2	6	10	20	11	2	11	3	9	6	7	29	2	1	Pp01
Prupe.1G017100_v2.0.a1	0	0	0	0	0	0	0	0	0	0	0	0	0	0	0	0	0	0	0.05	0	0	0	0.05	0	0	0	0	0	0	0	0	0	0	0	0	0	0	0	0	0	0	0	1	0	0	0	1	0	Pp01
Prupe.1G017200_v2.0.a1	0	0	0	0	0	0.03	0	0	0.03	0.09	0.07	0.15	0	0	0	0.09	0.13	0	0	0	0	0	0	0	0	0	0	0	0	1	0	0	1	3	2	5	0	0	0	3	4	0	0	0	0	0	0	0	Pp01
Prupe.1G017300_v2.0.a1	3.99	3.58	2.36	2.73	3.98	3.71	4.23	4.98	4.59	2.11	2.25	2.44	5.46	5.37	6.07	3.9	4.66	4.38	5.82	5.87	4.71	4.89	5.22	4.7	327	336	197	242	323	318	309	387	351	174	167	203	455	471	502	325	382	366	476	520	401	733	455	389	Pp01
Prupe.1G017400_v2.0.a1	51.77	58.81	79.61	68.93	56.41	58.35	52.05	42.66	45.99	59.71	56.39	59.35	63.27	71.19	63.97	59.59	61.79	56.25	52.73	53.79	50.01	50.19	51.34	45.54	1193	1550	1868	1717	1285	1406	1068	931	988	1382	1176	1388	1480	1754	1485	1396	1423	1321	1211	1338	1195	2115	1256	1058	Pp01
Prupe.1G017500_v2.0.a1	0	0	0	0	0	0	0	0	0.17	0	0	0	0	0	0	0	0	0	0	0	0	0	0	0	0	0	0	0	0	0	0	0	1	0	0	0	0	0	0	0	0	0	0	0	0	0	0	0	Pp01
Prupe.1G017800_v2.0.a1	0.15	0.08	0	0	0.03	0.12	0.03	0.13	0	0	0.03	0	0.24	0.28	0.18	0.09	0.03	0.33	0.09	0.08	0.15	0	0.06	0	5	3	0	0	1	4	1	4	0	0	1	0	8	10	6	3	1	11	3	3	5	0	2	0	Pp01
Prupe.1G018100_v2.0.a1	0	0.09	0.05	0.05	0	0	0	0	0.1	0	0	0.14	0	0	0	0	0	0	0	0	0	0	0	0	0	2	1	1	0	0	0	0	2	0	0	3	0	0	0	0	0	0	0	0	0	0	0	0	Pp01
Prupe.1G018200_v2.0.a1	0.99	1.95	0.95	0.57	0.46	0.68	0.96	1.15	1.15	0.12	0.17	0.32	1.39	1.08	1.5	0.23	0.61	0.37	1.42	1.23	1.05	0.39	0.21	0.3	58	131	57	36	27	42	50	64	63	7	9	19	83	68	89	14	36	22	83	78	64	42	13	18	Pp01
Prupe.1G018300_v2.0.a1	3.08	3.04	2.24	2.85	2.77	3.15	2.18	2.35	2.61	1.49	1.89	1.26	2.71	3.8	2.61	2.44	2.29	2.2	2.61	2.55	2.33	1.9	1.59	1.8	144	163	107	144	128	154	91	104	114	70	80	60	129	190	123	116	107	105	122	129	113	163	79	85	Pp01
Prupe.1G018400_v2.0.a1	5.76	6.66	5.21	4.62	5.74	4.3	6.2	4.62	5.12	3.68	3.24	3.16	6.62	7.18	6.98	4.24	4.75	3.63	3.93	4.88	5.17	3.79	4.35	3.73	187	247	172	162	184	146	179	142	155	120	95	104	218	249	228	140	154	120	127	171	174	225	150	122	Pp01
Prupe.1G018500_v2.0.a1	11.11	12.02	18.77	11.97	11.35	10.99	12.72	11.56	11.58	11.33	9.91	13.07	14.38	13.41	11.99	9.29	10.48	11.59	11.42	11.49	11.86	8.92	9.61	8.79	207	256	356	241	209	214	211	204	201	212	167	247	272	267	225	176	195	220	212	231	229	304	190	165	Pp01
Prupe.1G018600_v2.0.a1	0.04	0.44	0.18	0.13	0.07	0.1	1.3	0.34	0.43	0.4	0.4	0.68	0.75	1.12	1.22	2.38	2.17	1.99	4.6	2.48	2.93	3.71	3.95	4.98	1	14	5	4	2	3	32	9	11	11	10	19	21	33	34	67	60	56	127	74	84	188	116	139	Pp01
Prupe.1G018700_v2.0.a1	0.16	0.03	0.06	0	0.03	0.06	0.84	0.86	0.42	0.39	0.29	0.38	0.61	0.3	0.19	1.12	1.66	1.15	4.34	2.68	3.11	3.24	2.73	5.1	5	1	2	0	1	2	23	25	12	12	8	12	19	10	6	35	51	36	133	89	99	182	89	158	Pp01
Prupe.1G018800_v2.0.a1	0.04	0.2	0.15	0.1	0.09	0.2	0.48	0.77	1.02	0.2	0.62	0.31	0.61	0.79	0.84	0.17	0.13	0.04	0.47	0.57	0.4	0.32	0.37	0.37	2	12	8	6	5	11	23	39	51	11	30	17	33	45	45	9	7	2	25	33	22	31	21	20	Pp01
Prupe.1G018900_v2.0.a1	196.11	209.73	242.04	200.97	176.39	185.8	190.08	180.88	190.29	94.08	87.99	102.15	295.5	283.72	285.97	204.18	185.54	193.96	219.76	218.01	215.81	127.39	131.41	121.32	9566	11701	12021	10597	8506	9476	8256	8355	8652	4609	3884	5057	14632	14797	14052	10124	9044	9641	10684	11478	10915	11362	6805	5966	Pp01
Prupe.1G019000_v2.0.a1	33.58	29.22	21.92	24.84	33.07	32.37	33.22	29.45	31.98	37.72	43.01	42.78	34.37	32.88	32.53	35.34	40.68	37.44	31.8	32.71	31.72	36.43	36.15	37.12	874	870	581	699	851	881	770	726	776	986	1013	1130	908	915	853	935	1058	993	825	919	856	1734	999	974	Pp01
Prupe.1G019100_v2.0.a1	0.35	0.26	0.23	0.35	0.37	0.43	0.51	0.25	0.7	0.3	0.5	0.16	0.57	0.61	0.68	0.56	0.65	0.52	0.72	0.51	0.47	0.64	0.52	0.55	21	18	14	23	22	27	27	14	39	18	27	10	35	39	41	34	39	32	43	33	29	70	33	33	Pp01
Prupe.1G019200_v2.0.a1	0.24	0.21	0.23	0.11	0.48	0.08	0.04	0.25	0.04	0.28	0.4	0.2	0.08	0.04	0.04	0.23	0.08	0.12	0.2	0.18	0.12	0	0	0.12	6	6	6	3	12	2	1	6	1	7	9	5	2	1	1	6	2	3	5	5	3	0	0	3	Pp01
Prupe.1G019300_v2.0.a1	0.14	0.25	0.97	0.39	0.29	0.27	0.95	0.6	0.91	0.56	0	0	0	0.4	0	0.28	0	0	0.28	0.66	0	1.01	0	0.84	1	2	7	3	2	2	6	4	6	4	0	0	0	3	0	2	0	0	2	5	0	13	0	6	Pp01
Prupe.1G019400_v2.0.a1	26.92	23.53	11.17	7.13	15.03	14.93	26.6	29.94	29.47	7.68	8	4.71	27.49	31.03	28.73	20.56	23.94	17.61	24.66	27.81	24.62	15.27	15.17	15.76	3613	3612	1527	1034	1994	2095	3179	3805	3686	1035	971	642	3745	4453	3884	2805	3211	2408	3298	4028	3426	3748	2161	2132	Pp01
Prupe.1G019500_v2.0.a1	184.94	216.55	215.76	220.02	193.02	189.8	155.5	152.16	164.1	156.58	140.67	165.17	197.47	190.43	182.48	198.66	171.25	188.72	168.02	166.04	173.96	159.33	160.19	173.12	4338	5810	5153	5579	4476	4655	3248	3380	3588	3689	2986	3932	4702	4776	4312	4737	4014	4511	3928	4204	4231	6834	3989	4094	Pp01
Prupe.1G019700_v2.0.a1	39.03	46.93	42.15	59.53	52.14	63.79	40.86	47.39	40.27	65.94	68.85	68.8	47.12	40.94	46.29	55.16	47.99	49.2	42.8	32.92	41.43	46.94	53.06	57.95	914	1257	1005	1507	1207	1562	852	1051	879	1551	1459	1635	1120	1025	1092	1313	1123	1174	999	832	1006	2010	1319	1368	Pp01
Prupe.1G019800_v2.0.a1	17.22	19.07	20.54	16.32	12.6	14.21	19.41	15.96	17.81	12.7	12.73	15.6	16.2	17.26	17.9	16.59	15.48	14.52	15.04	14.93	15.8	13.54	14.15	13.45	532	674	646	545	385	459	534	467	513	394	356	489	508	570	557	521	478	457	463	498	506	765	464	419	Pp01
Prupe.1G019900_v2.0.a1	0	0.09	0.02	0.05	0.1	0	0.13	0	0	0	0	0	0.02	0	0	0.15	0.06	0	0.08	0.02	0.09	0	0.09	0.16	0	5	1	3	5	0	6	0	0	0	0	0	1	0	0	8	3	0	4	1	5	0	5	8	Pp01
Prupe.1G020000_v2.0.a1	0.16	0.1	0.09	0.06	0.12	0.02	0.16	0.07	0.27	0.07	0.2	0.02	0.23	0.3	0.14	0.11	0.12	0.14	0.09	0.15	0.07	0.21	0.04	0.05	7	5	4	3	5	1	6	3	11	3	8	1	10	14	6	5	5	6	4	7	3	17	2	2	Pp01
Prupe.1G020100_v2.0.a1	0.24	0.11	0.24	0.08	0.21	0.27	0	0.13	0	0.24	0.18	0.04	0.24	0.23	0.28	0.08	0.16	0.08	0.04	0.15	0.04	0.56	0.77	0	6	3	6	2	5	7	0	3	0	6	4	1	6	6	7	2	4	2	1	4	1	25	20	0	Pp01
Prupe.1G020200_v2.0.a1	17.25	21.77	17.47	20.63	17.25	18	21.02	19.27	17.5	13.58	13.22	18.54	5.33	4.69	5.77	5.59	3.85	4.63	7.11	5.51	5.8	8.92	7.87	8.36	516	745	532	667	510	563	560	546	488	408	358	563	162	150	174	170	115	141	212	178	180	488	250	252	Pp01
Prupe.1G020300_v2.0.a1	1.88	1.89	2.75	0.4	1.16	1.25	3.3	2.64	3.3	0.98	1.35	1.27	7.04	6.77	5.84	3.12	3.15	2.73	4.01	4.83	5.01	2.54	3.1	2.39	82	94	122	19	50	57	128	109	134	43	53	56	311	315	256	138	137	121	174	227	226	202	143	105	Pp01
Prupe.1G020400_v2.0.a1	0	0	0	0	0	0	0.08	0.11	0.04	0.04	0	0	0.14	0	0.04	0	0	0	0.25	0.13	0.03	0	0	0	0	0	0	0	0	0	2	3	1	1	0	0	4	0	1	0	0	0	7	4	1	0	0	0	Pp01
Prupe.1G020500_v2.0.a1	0.08	0	0.03	0	0.03	0	0	0	0.06	0	0.06	0	0.03	0.05	0.03	0	0	0.11	0.16	0.02	0	0.01	0.13	0.05	3	0	1	0	1	0	0	0	2	0	2	0	1	2	1	0	0	4	6	1	0	1	5	2	Pp01
Prupe.1G020600_v2.0.a1	38.18	47.7	43.92	25.7	24.16	24.19	34.22	38.37	34.02	20.55	21.2	21.04	42.36	44.04	47.78	11.33	10.93	12.17	33.51	30.94	35.27	17.59	20.84	19.87	951	1359	1114	692	595	630	759	905	790	514	478	532	1071	1173	1199	287	272	309	832	832	911	801	551	499	Pp01
Prupe.1G020700_v2.0.a1	9.61	7.14	7.5	5.25	4.48	4.62	7.02	5.6	5.77	2.7	3	2.4	7.67	7.36	6.87	3.23	3.26	3.05	6.12	6.82	6.02	3.87	3.14	3.73	386	328	307	228	178	194	251	213	216	109	109	98	313	316	278	132	131	125	245	296	251	284	134	151	Pp01
Prupe.1G020800_v2.0.a1	1.15	1.73	1.57	3.92	1.58	2.52	1.01	2.57	1.75	1.66	1.73	3.11	2.57	2.57	2.72	3.25	2.85	2.49	3.38	3.73	3.89	7.43	6.12	5.27	33	57	46	122	45	76	26	70	47	48	45	91	75	79	79	95	82	73	97	116	116	391	187	153	Pp01
Prupe.1G020900_v2.0.a1	3.47	3.54	3.13	2.78	3.01	3.21	3.45	3.42	3.62	1.79	1.23	1.58	3.94	4.18	3.97	2.59	1.84	2.02	3.62	3.66	4.06	1.87	1.88	1.74	277	323	254	240	237	268	245	258	269	143	89	128	319	356	319	210	147	164	288	315	336	273	159	140	Pp01
Prupe.1G021000_v2.0.a1	23.39	22.5	29.66	15.42	14.27	15.9	19.6	16.42	17.97	13.72	13.95	16.91	27.63	21.41	23.91	20.25	16.02	19.55	25.41	22.09	19.85	19.29	18.46	17.39	567	624	732	404	342	403	423	377	406	334	306	416	680	555	584	499	388	483	614	578	499	855	475	425	Pp01
Prupe.1G021100_v2.0.a1	302.95	305.67	419.04	351.18	296.34	290.83	296.71	265.4	274.27	319.5	299.9	343.61	407.43	391.22	399.89	408.39	362.02	383.28	397.22	362.33	374.78	388.46	401.88	359.71	10704	12353	15075	13413	10351	10744	9335	8880	9033	11338	9589	12321	14613	14779	14233	14668	12782	13800	13988	13818	13730	25097	15074	12813	Pp01
Prupe.1G021200_v2.0.a1	2.02	2	1.32	1.87	1.84	2.15	1.46	2.79	2.86	2.11	2.7	2.38	1.79	1.45	1.63	0.51	0.92	1.03	0.7	1.09	1.39	0.86	1.08	1.04	81	92	54	81	73	90	52	106	107	85	98	97	73	62	66	21	37	42	28	47	58	63	46	42	Pp01
Prupe.1G021300_v2.0.a1	16.53	17.19	13.24	37.01	41.21	43.31	19.15	18.53	16.91	44.09	48.03	45.87	14.21	14.57	14.76	29.4	27.48	28.38	18.25	17.95	18.46	43.7	40.85	51.16	975	1160	795	2360	2403	2671	1006	1035	930	2612	2564	2746	851	919	877	1763	1620	1706	1073	1143	1129	4713	2558	3042	Pp01
Prupe.1G021400_v2.0.a1	53.48	57.45	82.23	42.49	34.32	35.01	53.4	46.78	46.71	27.84	27.2	31.93	196.79	181.39	177.81	89.37	84.08	90.98	101.37	111.97	107.12	81.49	79.41	75.61	1119	1375	1752	961	710	766	995	927	911	585	515	678	4180	4058	3748	1901	1758	1940	2114	2529	2324	3118	1764	1595	Pp01
Prupe.1G021500_v2.0.a1	532.84	630.69	840.19	454.64	352.67	353.86	634.52	643.41	633.92	313.13	297.39	354.75	1067.32	1028.57	1100.56	710.59	662.53	653.27	722.01	665.74	724.75	792.15	776.72	737.68	9361	12673	15029	8634	6125	6500	9926	10704	10381	5525	4728	6325	19034	19320	19477	12690	11631	11695	12642	12624	13202	25447	14486	13065	Pp01
Prupe.1G021600_v2.0.a1	1439.82	1560.4	2020.89	1892.28	1441.97	1449.73	1380.4	1328.65	1336.93	1368.48	1323.69	1522.8	2458.4	2365.67	2449.68	1960.92	1874.62	1916.66	1992.74	1835.42	2001.57	2359.84	2440.72	2447.72	23062	28587	32958	32764	22833	24279	19688	20153	19961	22015	19187	24754	39972	40513	39526	31928	30005	31284	31812	31732	33242	69116	41502	39525	Pp01
Prupe.1G021700_v2.0.a1	3585.83	4029.73	5947.3	4454.09	3380.08	3456.43	3420	3461.13	3442.61	3511.94	3374.65	3681.48	4694.24	4470.35	4495.95	3950.19	3556.01	3617.35	3358.28	3261.84	3431.3	4029.17	4329.22	3736.94	56098	72107	94734	75325	52276	56538	47642	51276	50203	55182	47777	58451	74548	74774	70854	62820	55592	57668	52363	55080	55660	115260	71900	58938	Pp01
Prupe.1G021800_v2.0.a1	452.12	473.72	762.01	224.24	174.16	155.33	408.42	407	425.15	189.27	180.05	219.75	912.98	857.67	879.79	381.82	366.54	374.48	686.42	681.96	720.77	451.17	477.75	424.45	9354	11210	16052	5015	3562	3360	7524	7974	8199	3933	3371	4614	19174	18972	18336	8030	7578	7895	14154	15229	15462	17068	10493	8853	Pp01
Prupe.1G021900_v2.0.a1	1.71	1.94	1.31	2.36	1.94	2.6	1.22	1.77	1.57	1.04	1.11	0.7	2.39	1.17	1.99	1.36	1.76	1.64	1.51	1.7	1.57	1.26	1.38	1.78	41	53	32	61	46	65	26	40	35	25	24	17	58	30	48	33	42	40	36	44	39	55	35	43	Pp01
Prupe.1G022000_v2.0.a1	0.37	0.08	0.13	0.33	0.47	0.38	0.52	0.28	0.31	0.33	0.22	0.2	0.37	0.39	0.44	0.37	0.35	0.43	0.73	0.31	0.23	0.71	0.23	0.55	17	4	6	16	21	18	21	12	13	15	9	9	17	19	20	17	16	20	33	15	11	59	11	25	Pp01
Prupe.1G022100_v2.0.a1	3.15	2.56	2.57	3.45	3.58	3.22	2.47	1.85	2.57	1.91	1.75	2.36	3.92	3.31	4.01	2.79	3.32	3.06	3.21	3.51	2.77	1.81	2.7	2.29	113	105	94	134	127	121	79	63	86	69	57	86	143	127	145	102	119	112	115	136	103	119	103	83	Pp01
Prupe.1G022200_v2.0.a1	0	0	0	0	0	0	0	0	0	0.05	0	0	0	0	0	0	0	0	0	0	0	0	0	0	0	0	0	0	0	0	0	0	0	1	0	0	0	0	0	0	0	0	0	0	0	0	0	0	Pp01
Prupe.1G022300_v2.0.a1	58.43	61.03	89.65	63.15	53.4	60.15	46.45	41.13	49.1	67.41	58.67	72.32	64.78	64.52	57.29	71.04	52.67	70.72	58.52	58.74	57.19	52.95	54.12	50.28	1140	1362	1781	1332	1030	1227	807	760	893	1321	1036	1432	1283	1346	1126	1409	1027	1406	1138	1237	1157	1889	1121	989	Pp01
Prupe.1G022400_v2.0.a1	61.11	68.11	66.42	82.04	65.18	66.96	57.9	49.56	48.79	39.34	42.74	45.24	48.15	50.36	50.03	43.46	48.37	44.13	49.99	47.57	48.78	52.36	49.05	49.35	1689	2153	1869	2451	1781	1935	1425	1297	1257	1092	1069	1269	1351	1488	1393	1221	1336	1243	1377	1419	1398	2646	1439	1375	Pp01
Prupe.1G022500_v2.0.a1	0.64	0.45	0.51	0.62	0.57	0.92	0.66	0.86	0.98	0.76	0.76	0.92	0.53	0.67	0.71	0.7	0.89	0.63	0.94	0.73	1.19	0.75	0.88	0.76	26	21	21	27	23	39	24	33	37	31	28	38	22	29	29	29	36	26	38	32	50	56	38	31	Pp01
Prupe.1G022600_v2.0.a1	37.19	32.77	23.97	27.94	39.01	38.18	43.92	44.4	42.76	35.84	39.59	32.55	31.66	34.52	33.82	32.34	37.41	34.25	41.25	41.3	41.32	44.18	40.04	44.24	2962	2986	1944	2406	3072	3180	3115	3349	3175	2867	2854	2631	2560	2940	2714	2619	2978	2780	3275	3551	3413	6435	3386	3553	Pp01
Prupe.1G022700_v2.0.a1	1.35	0.27	2.15	0.58	0.42	0.5	4.8	3.3	3.91	1.04	0.69	0.92	2.87	1.66	2.28	0.51	0.63	0.41	3.66	5.21	4.62	0.74	0.59	0.93	13	3	21	6	4	5	41	30	35	10	6	9	28	17	22	5	6	4	35	54	46	13	6	9	Pp01
Prupe.1G022900_v2.0.a1	5.41	4.47	3.32	2.24	2.88	2.52	4.83	4.6	4.6	1.89	1.74	1.25	5.34	6.11	4.94	3.53	3.76	4.37	4.53	4.95	4.6	2.78	2.32	2.78	491	464	307	220	258	239	390	395	389	172	143	115	492	592	451	325	341	404	409	485	433	461	223	254	Pp01
Prupe.1G023000_v2.0.a1	38.02	41.1	37.26	100.1	103.04	102.16	44.98	48.63	46.48	126.64	139.07	131.61	66.89	62.2	69.21	111.35	123.68	109.66	91.97	91.77	93.26	174.11	161.87	161.23	1312	1622	1309	3734	3515	3686	1382	1589	1495	4389	4343	4609	2343	2295	2406	3906	4265	3856	3163	3418	3337	10986	5930	5609	Pp01
Prupe.1G023100_v2.0.a1	0.18	0.68	0.28	0.63	0.52	0.86	1.22	1.16	1.18	1.89	1.69	2.31	0.84	0.86	0.86	1.23	1.55	1.18	3.69	2.92	2.76	1.7	1.52	1.78	11	47	17	41	31	54	65	66	66	114	92	141	51	55	52	75	93	72	221	189	172	187	97	108	Pp01
Prupe.1G023200_v2.0.a1	0.35	0.23	0.16	3.86	6.82	5.31	5.76	5.55	5.24	18.09	18.33	14.39	0.34	0.22	0.43	6.23	5.92	7.59	5.96	5.19	5.77	27.94	25.8	27.39	21	16	10	253	409	337	311	319	296	1102	1006	886	21	14	26	384	359	469	360	340	363	3099	1661	1675	Pp01
Prupe.1G023300_v2.0.a1	0.41	0.48	0.36	5.4	7.89	7.33	1.48	1.1	1.61	28.48	31.88	26.79	0.31	0.37	0.28	4.54	5.08	3.79	1.74	1.16	1.45	20.31	19.21	19.4	25	33	22	354	473	465	80	63	91	1735	1750	1649	19	24	17	280	308	234	105	76	91	2253	1237	1186	Pp01
Prupe.1G023400_v2.0.a1	1.37	1.07	1.07	7.52	10.54	7.99	9.39	9.91	10.13	29.79	30.55	27.42	0.47	0.68	0.39	7.53	8.08	6.94	7.06	6.83	6.25	35.04	29.46	30.47	83	74	66	493	632	507	507	569	573	1815	1677	1688	29	44	24	464	490	429	427	447	393	3886	1897	1863	Pp01
Prupe.1G023500_v2.0.a1	0.02	0	0.02	0.07	0	0.07	0.07	0.02	0.03	0.06	0	0	0	0.01	0.08	0.05	0.03	0.05	0.02	0	0	0.01	0.03	0.11	1	0	1	5	0	5	4	1	2	4	0	0	0	1	5	3	2	3	1	0	0	1	2	7	Pp01
Prupe.1G023600_v2.0.a1	5.99	7.39	9.49	13.5	8.63	11.39	4.42	3.84	3.47	11.27	13.08	15.68	6.05	4.13	5.84	13.31	12.1	15.08	5.16	5.76	5	10.59	10.18	10.32	163	230	263	397	232	324	107	99	88	308	322	433	167	120	160	368	329	418	140	169	141	527	294	283	Pp01
Prupe.1G023700_v2.0.a1	34.54	40.22	45.74	34.46	31.7	31.88	34.98	32.99	35.09	25.43	23.64	25.45	43.76	47.94	46	40.24	36.3	37.9	39.85	38.88	40.62	32.46	30.84	33.65	1455	1938	1962	1569	1320	1404	1312	1316	1378	1076	901	1088	1871	2159	1952	1723	1528	1627	1673	1768	1774	2500	1379	1429	Pp01
Prupe.1G023800_v2.0.a1	65.54	62.32	78.57	43.79	47.38	43.57	59.07	57.04	58.58	51.03	50.89	48.01	80.57	81.89	78.12	77.04	77.67	71.22	62.51	75.8	66.88	51.33	54.02	43.76	2775	3018	3387	2004	1983	1929	2227	2287	2312	2170	1950	2063	3463	3707	3332	3316	3286	3073	2638	3464	2936	3974	2428	1868	Pp01
Prupe.1G023900_v2.0.a1	0	0	0	0	0	0	0	0	0	0	0	0	0	0.08	0	0	0	0.08	0	0.47	0	0.09	0.32	0	0	0	0	0	0	0	0	0	0	0	0	0	0	1	0	0	0	1	0	6	0	2	4	0	Pp01
Prupe.1G024000_v2.0.a1	13.17	14.05	20.77	15.38	11.46	12.7	11.34	11.43	13.71	12.17	9.19	14.79	17.32	14.56	17.89	10.65	8.38	9.2	12.37	15.66	15.5	6.5	10.99	10.63	236	288	379	298	203	238	181	194	229	219	149	269	315	279	323	194	150	168	221	303	288	213	209	192	Pp01
Prupe.1G024100_v2.0.a1	32.38	32.03	33.59	36.72	30.07	30.46	30.89	30.36	30.37	32.42	34.17	41.08	31.07	28.51	30.26	28.5	24.96	30.82	32.98	30.25	31.4	37.45	34.51	33.18	731	827	772	896	671	719	621	649	639	735	698	941	712	688	688	654	563	709	742	737	735	1546	827	755	Pp01
Prupe.1G024200_v2.0.a1	32.41	32.12	28.88	31.12	33.31	33.86	32.92	36.93	32.05	26.94	27.28	22.67	37.38	36.44	41.77	36.73	37.91	36.62	36.15	34.98	34.87	35.18	28.44	31.06	1506	1707	1366	1563	1530	1645	1362	1625	1388	1257	1147	1069	1763	1810	1955	1735	1760	1734	1674	1754	1680	2989	1403	1455	Pp01
Prupe.1G024300_v2.0.a1	0	0	0	0	0	0	0	0	0	0	0.13	0	0	0	0	0	0	0	0	0	0.22	0	0.21	0	0	0	0	0	0	0	0	0	0	0	1	0	0	0	0	0	0	0	0	0	2	0	2	0	Pp01
Prupe.1G024500_v2.0.a1	0.39	0.32	0.38	0.12	0.11	0.27	0.18	0.39	0.31	0.6	0.55	0.77	0.31	0.2	0.29	0.23	0.16	0.41	0.34	0.24	0.23	0.41	0.3	0.44	15	14	15	5	4	11	6	14	11	23	19	30	12	8	11	9	6	16	13	10	9	29	12	17	Pp01
Prupe.1G024600_v2.0.a1	0.03	0	0.03	0	0	0	0	0	0	0	0	0	0.03	0	0	0.03	0.09	0	0.03	0.15	0	0.02	0.12	0	1	0	1	0	0	0	0	0	0	0	0	0	1	0	0	1	3	0	1	5	0	1	4	0	Pp01
Prupe.1G024700_v2.0.a1	0	0	0	0	0	0	0	0	0	0	0	0	0	0	0	0	0	0	0	0	0	0	0	0	0	0	0	0	0	0	0	0	0	0	0	0	0	0	0	0	0	0	0	0	0	0	0	0	Pp01
Prupe.1G024900_v2.0.a1	7.18	8.32	6.03	3.13	3.26	3.95	13.57	13.52	11.39	2.16	2.01	1.91	6.27	7.07	6.14	2.2	2.52	2.11	8.24	7.67	8.55	3.42	2.86	2.59	308	408	263	145	138	177	518	549	455	93	78	83	273	324	265	96	108	92	352	355	380	268	130	112	Pp01
Prupe.1G025000_v2.0.a1	2.43	1.45	4.65	5.09	3.63	4.28	2.3	2.43	4.53	6.12	5.94	6.68	2.77	5.51	4.7	6.93	5.12	3.14	2.95	3.08	2.84	4.2	4.22	4.7	19	13	37	43	28	35	16	18	33	48	42	53	22	46	37	55	40	25	23	26	23	60	35	37	Pp01
Prupe.1G025100_v2.0.a1	5.91	6.44	6.5	4.45	5.03	4.75	5.62	4.77	6.19	3.28	3.88	3.26	13.22	12.76	12.42	11.21	10.04	11.43	10.53	9.66	10.43	7.49	8.74	7.31	377	470	422	307	317	317	319	288	368	210	224	211	856	870	798	727	640	743	669	665	690	873	592	470	Pp01
Prupe.1G025200_v2.0.a1	11.09	10.65	10.3	10.52	11.78	12.12	9.23	9.94	8.22	6.49	6.56	7.16	10.42	10.33	9.94	8.62	9.46	11.41	7.5	7.27	7.75	7.68	5.46	7.09	476	523	450	488	500	544	353	404	329	280	255	312	454	474	430	376	406	499	321	337	345	603	249	307	Pp01
Prupe.1G025300_v2.0.a1	0	0	0	0	0	0	0	0	0	0	0	0	0	0	0	0	0	0	0	0	0	0	0.05	0	0	0	0	0	0	0	0	0	0	0	0	0	0	0	0	0	0	0	0	0	0	0	1	0	Pp01
Prupe.1G025400_v2.0.a1	0.15	0	0.07	0	0	0	0	0	0	0.07	0	0	0	0	0	0	0	0.07	0	0	0	0	0	0	2	0	1	0	0	0	0	0	0	1	0	0	0	0	0	0	0	1	0	0	0	0	0	0	Pp01
Prupe.1G025500_v2.0.a1	34.57	36.72	34.51	30.81	27.28	31.03	30.67	33.35	31.73	26.08	24.88	25.41	30.8	33.16	28.33	27.85	26.87	28.6	30.22	27.77	28.19	24.41	26.89	25.75	1205	1464	1225	1161	940	1131	952	1101	1031	913	785	899	1090	1236	995	987	936	1016	1050	1045	1019	1556	995	905	Pp01
Prupe.1G025600_v2.0.a1	1.47	1.01	1.41	1.74	1.17	0.93	1.97	1	0.67	0.91	1.48	1.29	6.48	5.78	4.94	1.39	1.23	1.26	2.79	2.94	2.6	1.25	1.33	1.09	56	44	55	72	44	37	67	36	24	35	51	50	251	236	190	54	47	49	106	121	103	87	54	42	Pp01
Prupe.1G025700_v2.0.a1	2.04	1.61	1.45	2.43	2.45	2.38	1.35	1.79	1.5	2.77	3.07	2.38	2.22	2.58	2.19	1.75	2.25	2.04	2.95	3.03	2.9	5.43	4.75	5.57	171	154	124	220	203	208	101	142	117	233	233	202	189	231	185	149	188	174	246	274	252	832	422	470	Pp01
Prupe.1G025800_v2.0.a1	165.97	172.01	234.44	178.59	125.51	122.32	120.9	118.07	122.39	105.25	95.33	116.12	150.56	138.12	152.78	132.48	104.24	132.09	138.01	128.49	146.75	111.77	117.57	109.51	2476	2935	3561	2880	1851	1908	1606	1668	1702	1577	1287	1758	2280	2203	2296	2009	1554	2008	2052	2069	2270	3049	1862	1647	Pp01
Prupe.1G025900_v2.0.a1	2.72	4.24	4.7	3.5	2.63	3.39	2.79	3.68	3.11	1.29	1.89	2.5	3.32	2.71	4.46	1.74	1.77	1.74	1.3	1.42	2.05	0.94	0.89	0.88	46	82	81	64	44	60	42	59	49	22	29	43	57	49	76	30	30	30	22	26	36	29	16	15	Pp01
Prupe.1G026000_v2.0.a1	0.05	0	0	0	0	0	0	0	0.02	0.02	0	0	0	0	0	0	0	0	0	0	0	0	0	0	2	0	0	0	0	0	0	0	1	1	0	0	0	0	0	0	0	0	0	0	0	0	0	0	Pp01
Prupe.1G026100_v2.0.a1	0.78	1.2	1.47	1.38	2.05	1.6	0.6	0.57	1.73	0.77	0.79	0.59	1	0.28	0.59	0.29	0.24	0.18	0.18	0.55	0.86	0.36	0.45	0.18	13	23	25	25	34	28	9	9	27	13	12	10	17	5	10	5	4	3	3	10	15	11	8	3	Pp01
Prupe.1G026200_v2.0.a1	8	5.92	8.77	8.04	5.29	6.62	5.36	7.64	6.93	4.52	4.08	4.63	2.96	2.81	4.97	2.57	2.23	1.81	4.02	2.07	3.34	3.11	3.12	2.37	104	88	116	113	68	90	62	94	84	59	48	61	39	39	65	34	29	24	52	29	45	74	43	31	Pp01
Prupe.1G026300_v2.0.a1	7.15	6.43	8.03	2.88	2.74	3.91	5.51	6.96	4.11	4.07	4.4	4.53	9.92	9.13	6.75	5.13	4.76	4.31	4.1	4.83	4.44	1.87	5.05	4.46	140	144	160	61	53	80	96	129	75	80	78	90	197	191	133	102	93	86	80	102	90	67	105	88	Pp01
Prupe.1G026400_v2.0.a1	24.26	19.81	19.94	36.72	36.65	32.18	23.91	24.24	23.92	28.68	28.26	29.45	41.33	44.5	43.04	64.85	61.42	59.2	32.81	37.81	36.46	47.82	51.75	54.26	742	693	621	1214	1108	1029	651	702	682	881	782	914	1283	1455	1326	2016	1877	1845	1000	1248	1156	2674	1680	1673	Pp01
Prupe.1G026500_v2.0.a1	0.94	0.54	0.78	1.21	1	1.13	0.82	0.99	0.63	0.62	0.67	0.44	0.82	1.19	1.71	1.32	0.8	0.69	1.21	1.33	0.95	1.04	1.03	0.85	59	39	50	82	62	74	46	59	37	39	38	28	52	80	108	84	50	44	76	90	62	119	69	54	Pp01
Prupe.1G026700_v2.0.a1	1.6	1.07	0.68	1.03	0.73	0.95	0.26	0.56	0.69	0.32	0.36	0.46	1.39	0.89	1.49	1.52	1.11	0.89	0.97	0.92	0.98	0.89	0.98	0.92	69	53	30	48	31	43	10	23	28	14	14	20	61	41	65	67	48	39	42	43	44	70	45	40	Pp01
Prupe.1G026800_v2.0.a1	20.03	20.76	20.1	18.79	19.9	19.06	16.97	18.64	18.62	12.95	14.39	13.47	22.68	24.13	23.19	17.03	18.68	16.45	17.85	21.09	19.34	17.65	16.95	14.65	1168	1384	1193	1184	1147	1162	881	1029	1012	758	759	797	1342	1504	1362	1009	1088	977	1037	1327	1169	1882	1049	861	Pp01
Prupe.1G026900_v2.0.a1	16.74	18.79	28.1	14.89	12.41	14.5	13.17	12.91	14.48	16.13	11.5	13.06	17.07	18.41	16.37	18.11	14.98	17.29	15.96	14.51	15.1	10.87	11.37	9.69	341	438	583	328	250	309	239	249	275	330	212	270	353	401	336	375	305	359	324	319	319	405	246	199	Pp01
Prupe.1G027000_v2.0.a1	31.63	29.1	28.68	19.19	21.08	18.6	28.22	27.19	28.7	18.65	17.66	17.55	27.2	28.15	28.07	26.24	26.33	23.8	23.5	21.36	22.98	21.18	19.5	17.22	1927	2028	1779	1264	1270	1185	1531	1569	1630	1141	974	1085	1682	1834	1723	1625	1603	1478	1427	1405	1452	2360	1261	1058	Pp01
Prupe.1G027100_v2.0.a1	1.01	1.02	0.6	0.47	0.81	0.89	1.38	0.93	0.8	0.71	0.92	0.81	1.01	1.05	1.07	0.96	1.68	1.16	1.46	1.27	1.93	1.68	1.46	1.64	64	74	39	32	51	59	78	56	47	45	53	52	65	71	68	62	106	75	92	87	127	194	98	105	Pp01
Prupe.1G027200_v2.0.a1	37.07	39.3	38.54	40.24	37.65	37.06	38.87	39.96	35.64	27.51	29.74	31.91	39.18	39.92	42.78	35.33	34.42	37.5	35.73	37.76	36.44	31.63	33.75	37.26	1194	1448	1264	1401	1199	1248	1115	1219	1070	890	867	1043	1281	1375	1388	1157	1108	1231	1147	1313	1217	1863	1154	1210	Pp01
Prupe.1G027300_v2.0.a1	12.81	10.91	9.64	7.09	9.8	10.24	10.24	11.07	12.08	5	5.72	5.73	12.67	14.21	13.51	7.77	7.73	7.09	10.36	10.46	10.77	7.47	5.89	6.98	744	725	570	445	563	622	530	609	654	292	301	338	747	883	791	459	449	420	600	656	649	794	363	409	Pp01
Prupe.1G027400_v2.0.a1	1.18	1.14	0.98	0.73	0.76	1.11	1.19	0.64	1.05	0.73	0.45	0.6	1.06	0.97	1.15	0.84	1.02	0.76	1.24	0.98	1.21	0.97	0.65	1.09	58	64	49	39	37	57	52	30	48	36	20	30	53	51	57	42	50	38	61	52	62	87	34	54	Pp01
Prupe.1G027500_v2.0.a1	3.1	4.02	2.98	4.06	4.08	5.01	3.44	3.2	3.56	7.77	7.76	6.32	4.25	4.43	4	3.47	2.18	2.48	2.97	4.03	3.54	4.99	6.25	5.38	87	129	85	123	113	147	86	85	93	219	197	180	121	133	113	99	61	71	83	122	103	256	186	152	Pp01
Prupe.1G027600_v2.0.a1	2	1.29	2.17	1.51	1.82	2.15	2.94	2.5	2.24	2.12	1.26	2.09	1.53	0.84	0.93	2.73	0.9	1.48	1.89	1.78	2.25	1.52	2.77	2.35	49	36	54	40	44	55	64	58	51	52	28	52	38	22	23	68	22	37	46	47	57	68	72	58	Pp01
Prupe.1G027700_v2.0.a1	3.52	3.33	4.03	4.06	2.65	2.86	1.7	3.12	3.43	1.27	2.26	2.02	3.92	5.29	4.84	1.89	2.58	2.49	2.76	1.82	3.4	1.75	2.16	1.63	86	93	100	107	64	73	37	72	78	31	50	50	97	138	119	47	63	62	67	48	86	78	56	40	Pp01
Prupe.1G027800_v2.0.a1	8.01	7.36	6.29	7.44	8.97	9.18	6.85	6.67	7.1	7.41	8.88	7.99	7.89	8.47	6.92	8.05	6.77	8.33	6.36	6.57	6.63	6.77	7.26	6.82	339	356	271	340	375	406	258	267	280	315	340	343	339	383	295	346	286	359	268	300	291	524	326	291	Pp01
Prupe.1G027900_v2.0.a1	12.02	12.12	10.25	15.5	15.67	16.53	13.84	14.76	15.03	11.69	13.79	11.4	11.4	11.84	11.5	12.36	13.78	13.2	10.45	11.36	11.57	11.09	11.89	11.44	698	805	606	973	900	1004	716	812	814	682	725	672	672	735	673	730	800	781	605	712	697	1178	733	670	Pp01
Prupe.1G028000_v2.0.a1	0.12	0.16	0.14	0.06	0.02	0.24	0.07	0.09	0.09	0.02	0.07	0.04	0.08	0	0.1	0.02	0	0.08	0.1	0.02	0.08	0.1	0	0.02	6	9	7	3	1	12	3	4	4	1	3	2	4	0	5	1	0	4	5	1	4	9	0	1	Pp01
Prupe.1G028100_v2.0.a1	10.58	11.84	17.67	17.88	14.04	12.21	7.99	8.55	8.87	17.19	17.19	20.05	12.58	14.55	12.59	11.55	11.58	12.32	10.66	11.19	10.04	10.47	10.9	9.39	247	316	420	451	324	298	166	189	193	403	363	475	298	363	296	274	270	293	248	282	243	447	270	221	Pp01
Prupe.1G028200_v2.0.a1	0.78	2.56	1.12	3.04	1.8	2.46	0.88	0.38	1.15	1.21	0.87	2.46	1.62	0.73	1.35	1.61	0.86	1.54	1.65	2.78	1.51	1.91	1.95	2.12	11	41	16	46	25	36	11	5	15	17	11	35	23	11	19	23	12	22	23	42	22	49	29	30	Pp01
Prupe.1G028400_v2.0.a1	0	0.02	0	0.39	0.24	0.45	0	0	0	0	0	0	0.48	0.14	0.08	0	0	0	0	0	0	0	0	0	0	1	0	20	11	22	0	0	0	0	0	0	23	7	4	0	0	0	0	0	0	0	0	0	Pp01
Prupe.1G028500_v2.0.a1	0.22	0.34	0.2	0.06	0.37	0.19	0	0	0	0	0	0	0.36	0.53	0.4	0	0	0	0	0	0	0	0	0	11	19	10	3	18	10	0	0	0	0	0	0	18	28	20	0	0	0	0	0	0	0	0	0	Pp01
Prupe.1G028600_v2.0.a1	0.06	0	0	0	0	0	0	0	0	0	0	0	0	0	0	0	0	0	0	0	0	0	0	0	1	0	0	0	0	0	0	0	0	0	0	0	0	0	0	0	0	0	0	0	0	0	0	0	Pp01
Prupe.1G028800_v2.0.a1	5.78	6.01	5.31	5.64	4.81	5.6	13.86	13.8	12.11	6	6.35	5.68	1.61	1.76	1.55	3.22	2.59	1.75	6.73	7.06	7.57	6.43	6.06	6.22	311	370	291	328	256	315	664	703	607	324	309	310	88	101	84	176	139	96	361	410	422	632	346	337	Pp01
Prupe.1G029500_v2.0.a1	0	0	0	0	0	0	0	0	0	0	0	0	0	0	0	0	0.04	0	0	0	0	0	0.04	0	0	0	0	0	0	0	0	0	0	0	0	0	0	0	0	0	2	0	0	0	0	0	2	0	Pp01
Prupe.1G029900_v2.0.a1	0.04	0	0.04	0	0	0	0	0	0	0	0	0.04	0.12	0.04	0	0	0	0.04	0.12	0.04	0	0	0	0.16	1	0	1	0	0	0	0	0	0	0	0	1	3	1	0	0	0	1	3	1	0	0	0	4	Pp01
Prupe.1G030000_v2.0.a1	26.03	28.56	47.12	27.04	19.04	24.7	28.74	20.34	23.76	21.86	17.48	24.55	33.35	30.78	28.66	22.41	19.67	24.49	23.57	22.28	25.33	18.86	18.78	17.77	658	826	1213	739	476	653	647	487	560	555	400	630	856	832	730	576	497	631	594	608	664	872	504	453	Pp01
Prupe.1G030100_v2.0.a1	4.74	5.73	2.77	0.94	0.8	2.05	1.4	1.55	1.82	0.67	1.12	0.11	2.56	3.49	1.46	1.33	1.02	1.22	1.25	1.05	1.96	0.86	0.32	0.78	42	58	25	9	7	19	11	13	15	6	9	1	23	33	13	12	9	11	11	10	18	14	3	7	Pp01
Prupe.1G030200_v2.0.a1	5.7	4.8	6.22	6.44	6.22	5.74	3.12	4	4.23	4.79	4.52	4.77	7.65	7.71	6.73	4.26	4.45	4.54	5.09	4.37	4.12	3.4	2.87	3.17	191	184	212	233	206	201	93	127	132	161	137	162	260	276	227	145	149	155	170	158	143	208	102	107	Pp01
Prupe.1G030300_v2.0.a1	15.09	13.54	10.85	8.77	14.49	13.03	14.55	15.21	15.3	9.88	10.38	9.07	13.21	15.42	13.85	14.3	14.16	14.33	16.52	15.3	15.83	12.72	12.7	13.87	1060	1088	776	666	1006	957	910	1012	1002	697	660	647	942	1158	980	1021	994	1026	1157	1160	1153	1634	947	982	Pp01
Prupe.1G030400_v2.0.a1	0	0	0	0	0	0	0	0	0.1	0.05	0	0.09	0	0	0	0	0	0	0	0	0	0	0	0	0	0	0	0	0	0	0	0	2	1	0	2	0	0	0	0	0	0	0	0	0	0	0	0	Pp01
Prupe.1G030500_v2.0.a1	5.67	5.65	6.83	3.04	2.52	2.55	8.7	6.46	6.9	12.6	12.08	11.86	5.38	6.63	6.11	7.89	6.65	6.99	8.54	6.99	8.94	8.74	9.12	9.91	164	187	201	95	72	77	224	177	186	366	316	348	158	205	178	232	192	206	246	218	268	462	280	289	Pp01
Prupe.1G030600_v2.0.a1	105.88	109.23	151.56	175.53	127.93	136.43	96.03	83.48	86.79	117.76	116.72	133.34	116.87	129.54	143.13	141.74	134.4	135.56	107.16	107.16	116.04	118.67	128.97	125.34	2068	2440	3014	3706	2470	2786	1670	1544	1580	2310	2063	2643	2317	2705	2816	2814	2623	2698	2086	2259	2350	4238	2674	2468	Pp01
Prupe.1G030700_v2.0.a1	21.06	20.58	18.8	11.16	12.62	11.28	17.43	16.73	15.85	9.41	8.53	8.43	12.33	11.75	12.07	7.55	6.65	6.77	10.1	9.81	10.47	5.04	6.15	5.37	925	1034	841	530	548	518	682	696	649	415	339	376	550	552	534	337	292	303	442	465	477	405	287	238	Pp01
Prupe.1G030800_v2.0.a1	11.67	10.16	7.61	4.9	7.35	6.89	10.15	11.38	10.45	5.38	5.32	4.39	9.67	9.56	9.56	5.72	6.18	5.97	8.33	8.69	7.38	5.18	5.32	5.31	1124	1119	746	510	700	694	871	1038	938	521	464	429	946	985	928	560	595	586	800	904	737	912	544	516	Pp01
Prupe.1G030900_v2.0.a1	60.99	56.95	56.13	54.47	57.26	62.85	57.33	60.4	57.52	61.58	66.42	66.59	56.14	59.32	53.23	81.95	78.64	76.15	66.84	65.95	64.18	67.15	67.13	72.31	2350	2510	2202	2269	2181	2532	1967	2204	2066	2383	2316	2604	2196	2444	2066	3210	3028	2990	2567	2743	2564	4731	2746	2809	Pp01
Prupe.1G031000_v2.0.a1	0	0	0	0	0	0	0	0	0	0	0	0	0	0	0	0.11	0	0	0	0	0.07	0	0	0	0	0	0	0	0	0	0	0	0	0	0	0	0	0	0	3	0	0	0	0	2	0	0	0	Pp01
Prupe.1G031100_v2.0.a1	9.95	11.63	10.49	9.78	6.06	8.09	11.11	8.82	10.04	3.58	4.57	4.6	8.42	8.94	10.08	5.97	5.99	6.76	7.67	7.68	8.76	4.84	5.11	3.93	354	473	380	376	213	301	352	297	333	128	147	166	304	340	361	216	213	245	272	295	323	315	193	141	Pp01
Prupe.1G031200_v2.0.a1	0	0	0	0	0	0	0	0	0	0	0	0	0	0	0	0	0	0	0	0	0	0	0.04	0	0	0	0	0	0	0	0	0	0	0	0	0	0	0	0	0	0	0	0	0	0	0	1	0	Pp01
Prupe.1G031300_v2.0.a1	0.9	0.79	0.74	1.2	1.13	1.03	0.93	1.07	0.93	0.72	0.76	1.14	0.35	0.34	0.46	1.28	0.76	0.85	0.43	0.57	1.01	0.47	1.09	0.82	25	25	21	36	31	30	23	28	24	20	19	32	10	10	13	36	21	24	12	17	29	24	32	23	Pp01
Prupe.1G031400_v2.0.a1	58.17	56.45	46.46	42.9	41.23	39.34	49.49	46.38	43.35	27.72	25.89	26.97	58.34	55.53	58.42	43.55	44.38	41.43	51.32	49.24	49.21	37.85	40.81	34.06	2319	2574	1886	1849	1625	1640	1757	1751	1611	1110	934	1091	2361	2367	2346	1765	1768	1683	2039	2119	2034	2759	1727	1369	Pp01
Prupe.1G031500_v2.0.a1	19.64	17.56	15.9	16.2	16.11	17.63	17.31	15.01	15.09	19.31	21.3	23.15	16.1	16.49	16.37	20.2	17.25	18.45	16.97	14.25	18.94	18.2	18.07	21.35	656	671	541	585	532	616	515	475	470	648	644	785	546	589	551	686	576	628	565	514	656	1112	641	719	Pp01
Prupe.1G031600_v2.0.a1	0	0.12	0.13	0.12	0	0.32	0.15	0.64	0	0.27	0.15	0.4	0	0.13	0.27	0.33	0.07	0.13	0.81	0.31	0.07	0.66	0.25	0.33	0	2	2	2	0	5	2	9	0	4	2	6	0	2	4	5	1	2	12	5	1	18	4	5	Pp01
Prupe.1G031700_v2.0.a1	17.91	15.48	11.26	8.66	14.03	13.13	16.18	16.69	16.16	11.95	11.7	9.72	15	17	15.79	11.68	12.3	12.53	14.4	16.16	15.63	10.97	11.5	11.13	1314	1299	841	687	1018	1007	1057	1160	1105	881	777	724	1117	1334	1167	871	902	937	1053	1280	1189	1472	896	823	Pp01
Prupe.1G031800_v2.0.a1	0	0	0	0	0	0	0	0	0	0	0	0.04	0	0	0	0	0	0	0	0	0	0	0	0	0	0	0	0	0	0	0	0	0	0	0	1	0	0	0	0	0	0	0	0	0	0	0	0	Pp01
Prupe.1G032000_v2.0.a1	0	0	0.11	0	0	0	0	0	0	0	0	0	0	0	0	0	0	0	0	0	0	0	0	0	0	0	1	0	0	0	0	0	0	0	0	0	0	0	0	0	0	0	0	0	0	0	0	0	Pp01
Prupe.1G032100_v2.0.a1	0	0	0	0.05	0	0	0	0.06	0	0	0	0.16	0	0	0	0	0.05	0	0	0	0	0	0	0	0	0	0	1	0	0	0	1	0	0	0	3	0	0	0	0	1	0	0	0	0	0	0	0	Pp01
Prupe.1G032200_v2.0.a1	0.56	0.1	0.11	0.41	0.34	0.11	1.13	0.12	0.24	0.22	0.86	0.33	0	0	0	0	0	0	0.11	0	0	0	0.11	0	5	1	1	4	3	1	9	1	2	2	7	3	0	0	0	0	0	0	1	0	0	0	1	0	Pp01
Prupe.1G032300_v2.0.a1	0	0.08	0.03	0	0.1	0.09	0.04	0.07	0.17	0.06	0	0	0	0.18	0.03	0.06	0.22	0.12	0.03	0.09	0.12	0.19	0.06	0.09	0	3	1	0	3	3	1	2	5	2	0	0	0	6	1	2	7	4	1	3	4	11	2	3	Pp01
[truncated: 25,409 more rows]
[truncated: 14 more columns]

## Sheet: Table S5
Table S5. Differentially expressed genes in the comparison of CT and CS treated by cold at different temperatures for 12 h.
[truncated: 2,248 more rows]

[truncated: 2 more sheets: Table S6, Table S7]
